# Supplementary material for: 2-Amino-4-(4-meth­oxy­phen­yl)-5-oxo-5,6,7,8-tetra­hydro-4H-chromene-3-carbonitrile
Source: Acta Crystallogr Sect E Struct Rep Online. 2011 Oct 29;67(Pt 11):o3100. doi: 10.1107/S1600536811043674 (PMC3247486; doi:10.1107/S1600536811043674)
Supplement: Supplementary file 1 [file e-67-o3100-sup1.cif]

##############################################################################
#                                                                            #
# This CIF contains the data in a paper accepted for publication in          #
# Acta Crystallographica Section E. It conforms to the requirements of       #
# Notes for Authors for Acta Crystallographica Section E, and has been       #
# peer reviewed under the auspices of the IUCr Commission on Journals.       #
#                                                                            #
# Full details of the Crystallographic Information File format               #
# are given in the paper "The Crystallographic Information File (CIF):       #
# a New Standard Archive File for Crystallography" by S. R. Hall, F. H.      #
# Allen and I. D. Brown [Acta Cryst. (1991), A47, 655-685].                  #
#                                                                            #
# The current version of the core CIF dictionary is obtainable from          #
# ftp://ftp.iucr.org/pub/cif_core.dic.                                       #
#                                                                            #
# Software is freely available for graphical display of the structure(s)     #
# in this CIF. For information consult the CIF software page                 #
# http://www.iucr.org/resources/cif/software.                                #
#                                                                            #
# This file may be used for bona fide research purposes within the           #
# scientific community so long as proper attribution is given to the journal # 
# article from which it was obtained.                                        #
#                                                                            #
##############################################################################
data_I
_audit_creation_method     SHELXL-97
_chemical_name_systematic
;
2-Amino-4-(4-methoxyphenyl)-5-oxo-5,6,7,8-
tetrahydro-4<i>H</i>-chromene-3-carbonitrile
;
_chemical_name_common     ?
_chemical_formula_moiety     'C17 H16 N2 O3'
_chemical_formula_sum     'C17 H16 N2 O3'
_chemical_formula_iupac     'C17 H16 N2 O3'
_chemical_formula_weight     296.32
_chemical_melting_point     ?
_symmetry_cell_setting     monoclinic
_symmetry_space_group_name_H-M     'C 2/c'
loop_
    _symmetry_equiv_pos_as_xyz
    'x, y, z'
    '-x, y, -z+1/2'
    'x+1/2, y+1/2, z'
    '-x+1/2, y+1/2, -z+1/2'
    '-x, -y, -z'
    'x, -y, z-1/2'
    '-x+1/2, -y+1/2, -z'
    'x+1/2, -y+1/2, z-1/2'
_cell_length_a     31.973(3)
_cell_length_b     8.7750(8)
_cell_length_c     22.6861(2)
_cell_angle_alpha     90.00
_cell_angle_beta     106.7660(10)
_cell_angle_gamma     90.00
_cell_volume     6094.4(8)
_cell_formula_units_Z     16
_cell_measurement_reflns_used     1799
_cell_measurement_theta_min     2.520
_cell_measurement_theta_max     21.152
_cell_measurement_temperature     298(2)
_exptl_crystal_description     block
_exptl_crystal_colour     red
_exptl_crystal_size_max     0.43
_exptl_crystal_size_mid     0.42
_exptl_crystal_size_min     0.38
_exptl_crystal_density_diffrn     1.292
_exptl_crystal_density_meas     ?
_exptl_crystal_density_method     'not measured'
_exptl_crystal_F_000     2496
_exptl_absorpt_coefficient_mu     0.090
_exptl_absorpt_correction_type     multi-scan
_exptl_absorpt_process_details     '(SADABS; Sheldrick, 1996)'
_exptl_absorpt_correction_T_min     0.9624
_exptl_absorpt_correction_T_max     0.9667
_exptl_special_details     ?
_diffrn_ambient_temperature     298(2)
_diffrn_radiation_type     MoK\a
_diffrn_radiation_wavelength     0.71073
_diffrn_radiation_source     'fine-focus sealed tube'
_diffrn_radiation_monochromator     graphite
_diffrn_measurement_device_type     'Bruker SMART APEX CCD area-detector'
_diffrn_measurement_method     'phi and omega scans'
_diffrn_detector_area_resol_mean     ?
_diffrn_reflns_number     14893
_diffrn_reflns_av_R_equivalents     0.0661
_diffrn_reflns_av_sigmaI/netI     0.0999
_diffrn_reflns_theta_min     1.33
_diffrn_reflns_theta_max     25.00
_diffrn_reflns_theta_full     25.00
_diffrn_measured_fraction_theta_max     0.997
_diffrn_measured_fraction_theta_full     0.997
_diffrn_reflns_limit_h_min     -38
_diffrn_reflns_limit_h_max     32
_diffrn_reflns_limit_k_min     -10
_diffrn_reflns_limit_k_max     10
_diffrn_reflns_limit_l_min     -23
_diffrn_reflns_limit_l_max     26
_diffrn_standards_number     ?
_diffrn_standards_interval_count     ?
_diffrn_standards_interval_time     ?
_diffrn_standards_decay_%     ?
_refine_special_details
;
 Refinement of F^2^ against ALL reflections.  The weighted R-factor wR and
 goodness of fit S are based on F^2^, conventional R-factors R are based
 on F, with F set to zero for negative F^2^. The threshold expression of
 F^2^ > 2sigma(F^2^) is used only for calculating R-factors(gt) etc. and is
 not relevant to the choice of reflections for refinement.  R-factors based
 on F^2^ are statistically about twice as large as those based on F, and R-
 factors based on ALL data will be even larger.
;
_reflns_number_total     5361
_reflns_number_gt     2215
_reflns_threshold_expression     I>2sigma(I)
_refine_ls_structure_factor_coef     Fsqd
_refine_ls_matrix_type     full
_refine_ls_R_factor_all     0.1603
_refine_ls_R_factor_gt     0.0523
_refine_ls_wR_factor_gt     0.1084
_refine_ls_wR_factor_ref     0.1603
_refine_ls_goodness_of_fit_ref     1.007
_refine_ls_restrained_S_all     1.007
_refine_ls_number_reflns     5361
_refine_ls_number_parameters     399
_refine_ls_number_restraints     0
_refine_ls_hydrogen_treatment     constr
_refine_ls_weighting_scheme     calc
_refine_ls_weighting_details
         'calc w=1/[\s^2^(Fo^2^)+(0.0424P)^2^+5.9103P] where P=(Fo^2^+2Fc^2^)/3'
_atom_sites_solution_hydrogens     geom
_atom_sites_solution_primary     direct
_atom_sites_solution_secondary     difmap
_refine_ls_shift/su_max     0.001
_refine_ls_shift/su_mean     0.000
_refine_diff_density_max     0.227
_refine_diff_density_min     -0.230
_refine_ls_extinction_method     none
_refine_ls_extinction_coef     ?
loop_
    _atom_type_symbol
    _atom_type_description
    _atom_type_scat_dispersion_real
    _atom_type_scat_dispersion_imag
    _atom_type_scat_source
    'C' 'C' 0.0033 0.0016
                         'International Tables Vol C Tables 4.2.6.8 and 6.1.1.4'
    'H' 'H' 0.0000 0.0000
                         'International Tables Vol C Tables 4.2.6.8 and 6.1.1.4'
    'N' 'N' 0.0061 0.0033
                         'International Tables Vol C Tables 4.2.6.8 and 6.1.1.4'
    'O' 'O' 0.0106 0.0060
                         'International Tables Vol C Tables 4.2.6.8 and 6.1.1.4'
_computing_data_collection     'SMART (Bruker, 2007)'
_computing_cell_refinement     'SAINT (Bruker, 2007)'
_computing_data_reduction     'SAINT (Bruker, 2007)'
_computing_structure_solution     'SHELXS97 (Sheldrick, 2008)'
_computing_structure_refinement     'SHELXL97 (Sheldrick, 2008)'
_computing_molecular_graphics     'SHELXTL (Sheldrick, 2008)'
_computing_publication_material     'SHELXTL (Sheldrick, 2008)'
loop_
    _atom_site_type_symbol
    _atom_site_label
    _atom_site_fract_x
    _atom_site_fract_y
    _atom_site_fract_z
    _atom_site_U_iso_or_equiv
    _atom_site_adp_type
    _atom_site_calc_flag
    _atom_site_refinement_flags
    _atom_site_occupancy
    _atom_site_symmetry_multiplicity
    _atom_site_disorder_assembly
    _atom_site_disorder_group
    N N1 0.89836(9) 0.5466(4) 0.68379(14) 0.0678(11) Uani d . 1 1 . .
    H H1A 0.9054 0.6339 0.6723 0.102 Uiso calc R 1 1 . .
    H H1C 0.9166 0.4973 0.7128 0.102 Uiso calc R 1 1 . .
    N N2 0.84053(11) 0.7980(4) 0.56300(16) 0.0768(12) Uani d . 1 1 . .
    O O1 0.67083(10) 0.8399(4) 0.69415(14) 0.0813(10) Uani d . 1 1 . .
    O O2 0.71575(9) 0.2622(3) 0.54178(13) 0.0688(9) Uani d . 1 1 . .
    O O3 0.85498(8) 0.3471(3) 0.68076(11) 0.0550(7) Uani d . 1 1 . .
    C C1 0.62873(14) 0.8853(5) 0.6583(2) 0.0969(17) Uani d . 1 1 . .
    H H1D 0.6312 0.9454 0.6241 0.145 Uiso calc R 1 1 . .
    H H1E 0.6151 0.9446 0.6831 0.145 Uiso calc R 1 1 . .
    H H1F 0.6114 0.7965 0.6433 0.145 Uiso calc R 1 1 . .
    C C2 0.69482(13) 0.7493(5) 0.6665(2) 0.0566(11) Uani d . 1 1 . .
    C C3 0.68336(12) 0.7138(5) 0.6049(2) 0.0592(12) Uani d . 1 1 . .
    H H3 0.6570 0.7481 0.5787 0.071 Uiso calc R 1 1 . .
    C C4 0.71124(12) 0.6267(4) 0.58234(18) 0.0528(11) Uani d . 1 1 . .
    H H4 0.7035 0.6046 0.5405 0.063 Uiso calc R 1 1 . .
    C C5 0.75006(11) 0.5715(4) 0.61955(17) 0.0415(9) Uani d . 1 1 . .
    C C6 0.76043(12) 0.6052(4) 0.68157(18) 0.0523(11) Uani d . 1 1 . .
    H H6 0.7861 0.5669 0.7080 0.063 Uiso calc R 1 1 . .
    C C7 0.73372(13) 0.6939(5) 0.70502(18) 0.0582(11) Uani d . 1 1 . .
    H H7 0.7417 0.7168 0.7468 0.070 Uiso calc R 1 1 . .
    C C8 0.78086(11) 0.4813(4) 0.59253(16) 0.0415(9) Uani d . 1 1 . .
    H H8 0.7695 0.4864 0.5476 0.050 Uiso calc R 1 1 . .
    C C9 0.82646(11) 0.5476(4) 0.61097(16) 0.0422(9) Uani d . 1 1 . .
    C C10 0.85891(12) 0.4876(4) 0.65656(17) 0.0476(10) Uani d . 1 1 . .
    C C11 0.81892(12) 0.2610(4) 0.65258(17) 0.0462(10) Uani d . 1 1 . .
    C C12 0.78411(11) 0.3167(4) 0.61078(16) 0.0425(9) Uani d . 1 1 . .
    C C13 0.74876(14) 0.2132(5) 0.57918(19) 0.0543(11) Uani d . 1 1 . .
    C C14 0.75641(16) 0.0466(5) 0.5924(2) 0.0837(15) Uani d . 1 1 . .
    H H14A 0.7283 -0.0032 0.5857 0.100 Uiso calc R 1 1 . .
    H H14B 0.7701 0.0041 0.5631 0.100 Uiso calc R 1 1 . .
    C C15 0.78339(17) 0.0108(5) 0.6542(2) 0.0917(16) Uani d . 1 1 . .
    H H15A 0.7907 -0.0967 0.6561 0.110 Uiso calc R 1 1 . .
    H H15B 0.7665 0.0289 0.6828 0.110 Uiso calc R 1 1 . .
    C C16 0.82497(13) 0.1015(4) 0.67462(19) 0.0615(12) Uani d . 1 1 . .
    H H16A 0.8354 0.1010 0.7192 0.074 Uiso calc R 1 1 . .
    H H16B 0.8470 0.0533 0.6592 0.074 Uiso calc R 1 1 . .
    C C17 0.83423(12) 0.6861(5) 0.58508(17) 0.0511(11) Uani d . 1 1 . .
    N N3 0.87097(9) 1.1189(4) 0.53833(14) 0.0658(10) Uani d . 1 1 . .
    H H3AA 0.8637 1.0304 0.5484 0.099 Uiso calc R 1 1 . .
    H H3BA 0.8536 1.1678 0.5082 0.099 Uiso calc R 1 1 . .
    N N4 0.92778(11) 0.8666(4) 0.66404(16) 0.0669(11) Uani d . 1 1 . .
    O O4 1.12430(10) 0.8579(4) 0.61040(15) 0.0882(10) Uani d . 1 1 . .
    O O5 1.03847(9) 1.4277(3) 0.70867(15) 0.0820(10) Uani d . 1 1 . .
    O O6 0.91408(8) 1.3208(3) 0.54521(11) 0.0597(8) Uani d . 1 1 . .
    C C18 1.15966(15) 0.8117(6) 0.6604(2) 0.1049(19) Uani d . 1 1 . .
    H H18D 1.1737 0.8999 0.6824 0.157 Uiso calc R 1 1 . .
    H H18E 1.1802 0.7554 0.6454 0.157 Uiso calc R 1 1 . .
    H H18F 1.1491 0.7483 0.6875 0.157 Uiso calc R 1 1 . .
    C C19 1.09169(13) 0.9428(5) 0.6230(2) 0.0572(11) Uani d . 1 1 . .
    C C20 1.06204(14) 1.0095(5) 0.5733(2) 0.0675(13) Uani d . 1 1 . .
    H H20A 1.0654 0.9990 0.5341 0.081 Uiso calc R 1 1 . .
    C C21 1.02756(12) 1.0913(5) 0.58128(18) 0.0574(11) Uani d . 1 1 . .
    H H21A 1.0076 1.1341 0.5471 0.069 Uiso calc R 1 1 . .
    C C22 1.02170(11) 1.1119(4) 0.63865(18) 0.0444(10) Uani d . 1 1 . .
    C C23 1.05165(12) 1.0456(5) 0.68757(18) 0.0572(11) Uani d . 1 1 . .
    H H23A 1.0484 1.0577 0.7268 0.069 Uiso calc R 1 1 . .
    C C24 1.08670(13) 0.9607(5) 0.6807(2) 0.0604(12) Uani d . 1 1 . .
    H H24A 1.1065 0.9167 0.7148 0.072 Uiso calc R 1 1 . .
    C C25 0.98294(10) 1.1996(4) 0.64763(16) 0.0438(10) Uani d . 1 1 . .
    H H25A 0.9863 1.2041 0.6919 0.053 Uiso calc R 1 1 . .
    C C26 0.93989(11) 1.1221(4) 0.61708(16) 0.0433(10) Uani d . 1 1 . .
    C C27 0.90915(12) 1.1805(4) 0.56950(17) 0.0467(10) Uani d . 1 1 . .
    C C28 0.94907(12) 1.4101(4) 0.57640(19) 0.0512(11) Uani d . 1 1 . .
    C C29 0.98084(11) 1.3592(4) 0.62437(18) 0.0476(10) Uani d . 1 1 . .
    C C30 1.01224(13) 1.4693(5) 0.6601(2) 0.0612(12) Uani d . 1 1 . .
    C C31 1.01001(15) 1.6301(5) 0.6387(3) 0.0897(17) Uani d . 1 1 . .
    H H31C 1.0394 1.6711 0.6487 0.108 Uiso calc R 1 1 . .
    H H31D 0.9938 1.6896 0.6607 0.108 Uiso calc R 1 1 . .
    C C32 0.98876(16) 1.6474(5) 0.5708(2) 0.0880(16) Uani d . 1 1 . .
    H H32C 1.0080 1.6069 0.5485 0.106 Uiso calc R 1 1 . .
    H H32D 0.9843 1.7549 0.5609 0.106 Uiso calc R 1 1 . .
    C C33 0.94531(14) 1.5655(5) 0.5503(2) 0.0719(13) Uani d . 1 1 . .
    H H33C 0.9236 1.6224 0.5636 0.086 Uiso calc R 1 1 . .
    H H33D 0.9357 1.5596 0.5057 0.086 Uiso calc R 1 1 . .
    C C34 0.93244(11) 0.9796(5) 0.64178(18) 0.0477(10) Uani d . 1 1 . .
loop_
    _atom_site_aniso_label
    _atom_site_aniso_U_11
    _atom_site_aniso_U_22
    _atom_site_aniso_U_33
    _atom_site_aniso_U_12
    _atom_site_aniso_U_13
    _atom_site_aniso_U_23
    N1 0.045(2) 0.074(3) 0.072(2) -0.0108(19) -0.0044(17) 0.026(2)
    N2 0.073(3) 0.065(3) 0.073(3) -0.023(2) -0.0094(19) 0.032(2)
    O1 0.067(2) 0.089(2) 0.095(2) 0.0112(19) 0.0345(18) -0.0176(19)
    O2 0.0532(18) 0.064(2) 0.080(2) -0.0059(16) 0.0051(15) -0.0098(17)
    O3 0.0483(16) 0.0512(19) 0.0579(18) -0.0022(14) 0.0035(13) 0.0201(14)
    C1 0.066(3) 0.088(4) 0.141(5) 0.019(3) 0.037(3) -0.015(4)
    C2 0.050(3) 0.049(3) 0.077(3) -0.004(2) 0.029(2) -0.010(2)
    C3 0.046(2) 0.058(3) 0.067(3) 0.007(2) 0.006(2) 0.000(2)
    C4 0.048(2) 0.051(3) 0.053(3) 0.004(2) 0.004(2) 0.000(2)
    C5 0.038(2) 0.038(2) 0.047(2) 0.0008(18) 0.0085(18) 0.0051(19)
    C6 0.051(2) 0.055(3) 0.047(3) 0.005(2) 0.008(2) 0.006(2)
    C7 0.060(3) 0.068(3) 0.050(3) -0.005(2) 0.020(2) 0.000(2)
    C8 0.044(2) 0.037(2) 0.039(2) -0.0047(18) 0.0049(17) 0.0072(18)
    C9 0.042(2) 0.039(2) 0.045(2) -0.0007(19) 0.0113(18) 0.0102(19)
    C10 0.045(2) 0.044(3) 0.053(3) -0.005(2) 0.012(2) 0.010(2)
    C11 0.050(2) 0.039(3) 0.052(3) 0.001(2) 0.018(2) 0.007(2)
    C12 0.045(2) 0.037(2) 0.045(2) -0.0005(19) 0.0115(19) -0.0004(19)
    C13 0.057(3) 0.050(3) 0.059(3) -0.004(2) 0.022(2) -0.006(2)
    C14 0.111(4) 0.047(3) 0.085(4) -0.020(3) 0.015(3) 0.001(3)
    C15 0.115(4) 0.047(3) 0.110(5) -0.012(3) 0.028(3) 0.010(3)
    C16 0.073(3) 0.040(3) 0.069(3) 0.010(2) 0.018(2) 0.015(2)
    C17 0.043(2) 0.054(3) 0.047(3) -0.005(2) -0.0022(19) 0.011(2)
    N3 0.051(2) 0.070(3) 0.060(2) -0.0189(18) -0.0100(17) 0.0106(19)
    N4 0.063(2) 0.055(3) 0.073(3) -0.009(2) 0.0033(19) 0.011(2)
    O4 0.067(2) 0.090(3) 0.105(3) 0.0193(19) 0.0222(19) -0.021(2)
    O5 0.0555(19) 0.077(2) 0.098(3) -0.0100(17) -0.0034(17) -0.035(2)
    O6 0.0624(18) 0.0550(19) 0.0526(18) -0.0159(15) 0.0021(13) 0.0090(15)
    C18 0.066(3) 0.096(4) 0.147(5) 0.021(3) 0.024(3) 0.001(4)
    C19 0.046(3) 0.055(3) 0.069(3) -0.004(2) 0.016(2) -0.013(2)
    C20 0.065(3) 0.087(4) 0.053(3) 0.003(3) 0.022(2) -0.011(3)
    C21 0.054(3) 0.072(3) 0.047(3) 0.004(2) 0.015(2) -0.003(2)
    C22 0.036(2) 0.046(3) 0.048(3) -0.0049(19) 0.0076(19) -0.004(2)
    C23 0.053(3) 0.065(3) 0.048(3) 0.002(2) 0.007(2) -0.002(2)
    C24 0.057(3) 0.054(3) 0.060(3) 0.005(2) 0.001(2) 0.004(2)
    C25 0.039(2) 0.050(3) 0.041(2) -0.0093(19) 0.0086(17) -0.0094(19)
    C26 0.038(2) 0.046(3) 0.043(2) -0.0060(19) 0.0068(18) -0.003(2)
    C27 0.048(2) 0.047(3) 0.044(3) -0.010(2) 0.012(2) 0.001(2)
    C28 0.051(3) 0.041(3) 0.064(3) -0.009(2) 0.021(2) -0.004(2)
    C29 0.040(2) 0.046(3) 0.057(3) -0.009(2) 0.014(2) -0.013(2)
    C30 0.047(3) 0.055(3) 0.086(4) -0.005(2) 0.025(2) -0.022(3)
    C31 0.074(3) 0.054(4) 0.137(5) -0.019(3) 0.024(3) -0.024(3)
    C32 0.102(4) 0.056(3) 0.117(5) -0.016(3) 0.049(3) -0.001(3)
    C33 0.084(3) 0.052(3) 0.082(3) -0.004(3) 0.028(3) 0.009(3)
    C34 0.036(2) 0.051(3) 0.049(3) -0.004(2) 0.0026(18) -0.002(2)
_geom_special_details
;
 All esds (except the esd in the dihedral angle between two l.s. planes)
 are estimated using the full covariance matrix.  The cell esds are taken
 into account individually in the estimation of esds in distances, angles
 and torsion angles; correlations between esds in cell parameters are only
 used when they are defined by crystal symmetry.  An approximate (isotropic)
 treatment of cell esds is used for estimating esds involving l.s. planes.
;
loop_
    _geom_bond_atom_site_label_1
    _geom_bond_atom_site_label_2
    _geom_bond_site_symmetry_2
    _geom_bond_distance
    _geom_bond_publ_flag
    N1 C10 . 1.338(4) ?
    N1 H1A . 0.8600 ?
    N1 H1C . 0.8600 ?
    N2 C17 . 1.147(4) ?
    O1 C2 . 1.376(4) ?
    O1 C1 . 1.414(5) ?
    O2 C13 . 1.225(4) ?
    O3 C10 . 1.370(4) ?
    O3 C11 . 1.373(4) ?
    C1 H1D . 0.9600 ?
    C1 H1E . 0.9600 ?
    C1 H1F . 0.9600 ?
    C2 C3 . 1.373(5) ?
    C2 C7 . 1.386(5) ?
    C3 C4 . 1.380(5) ?
    C3 H3 . 0.9300 ?
    C4 C5 . 1.372(4) ?
    C4 H4 . 0.9300 ?
    C5 C6 . 1.381(5) ?
    C5 C8 . 1.523(5) ?
    C6 C7 . 1.371(5) ?
    C6 H6 . 0.9300 ?
    C7 H7 . 0.9300 ?
    C8 C12 . 1.498(5) ?
    C8 C9 . 1.513(4) ?
    C8 H8 . 0.9800 ?
    C9 C10 . 1.343(5) ?
    C9 C17 . 1.402(5) ?
    C11 C12 . 1.330(4) ?
    C11 C16 . 1.480(5) ?
    C12 C13 . 1.466(5) ?
    C13 C14 . 1.498(5) ?
    C14 C15 . 1.453(6) ?
    C14 H14A . 0.9700 ?
    C14 H14B . 0.9700 ?
    C15 C16 . 1.503(5) ?
    C15 H15A . 0.9700 ?
    C15 H15B . 0.9700 ?
    C16 H16A . 0.9700 ?
    C16 H16B . 0.9700 ?
    N3 C27 . 1.336(4) ?
    N3 H3AA . 0.8600 ?
    N3 H3BA . 0.8600 ?
    N4 C34 . 1.142(5) ?
    O4 C19 . 1.377(4) ?
    O4 C18 . 1.411(5) ?
    O5 C30 . 1.231(5) ?
    O6 C27 . 1.376(4) ?
    O6 C28 . 1.382(4) ?
    C18 H18D . 0.9600 ?
    C18 H18E . 0.9600 ?
    C18 H18F . 0.9600 ?
    C19 C24 . 1.373(5) ?
    C19 C20 . 1.377(5) ?
    C20 C21 . 1.371(5) ?
    C20 H20A . 0.9300 ?
    C21 C22 . 1.379(5) ?
    C21 H21A . 0.9300 ?
    C22 C23 . 1.369(5) ?
    C22 C25 . 1.521(5) ?
    C23 C24 . 1.391(5) ?
    C23 H23A . 0.9300 ?
    C24 H24A . 0.9300 ?
    C25 C29 . 1.492(5) ?
    C25 C26 . 1.512(4) ?
    C25 H25A . 0.9800 ?
    C26 C27 . 1.335(5) ?
    C26 C34 . 1.418(5) ?
    C28 C29 . 1.333(5) ?
    C28 C33 . 1.478(5) ?
    C29 C30 . 1.459(5) ?
    C30 C31 . 1.488(6) ?
    C31 C32 . 1.500(6) ?
    C31 H31C . 0.9700 ?
    C31 H31D . 0.9700 ?
    C32 C33 . 1.514(5) ?
    C32 H32C . 0.9700 ?
    C32 H32D . 0.9700 ?
    C33 H33C . 0.9700 ?
    C33 H33D . 0.9700 ?
loop_
    _geom_angle_atom_site_label_1
    _geom_angle_atom_site_label_2
    _geom_angle_atom_site_label_3
    _geom_angle_site_symmetry_1
    _geom_angle_site_symmetry_3
    _geom_angle
    _geom_angle_publ_flag
    C10 N1 H1A . . 120.0 ?
    C10 N1 H1C . . 120.0 ?
    H1A N1 H1C . . 120.0 ?
    C2 O1 C1 . . 117.6(4) ?
    C10 O3 C11 . . 118.1(3) ?
    O1 C1 H1D . . 109.5 ?
    O1 C1 H1E . . 109.5 ?
    H1D C1 H1E . . 109.5 ?
    O1 C1 H1F . . 109.5 ?
    H1D C1 H1F . . 109.5 ?
    H1E C1 H1F . . 109.5 ?
    C3 C2 O1 . . 125.1(4) ?
    C3 C2 C7 . . 119.3(4) ?
    O1 C2 C7 . . 115.6(4) ?
    C2 C3 C4 . . 119.4(4) ?
    C2 C3 H3 . . 120.3 ?
    C4 C3 H3 . . 120.3 ?
    C5 C4 C3 . . 122.3(4) ?
    C5 C4 H4 . . 118.9 ?
    C3 C4 H4 . . 118.9 ?
    C4 C5 C6 . . 117.4(4) ?
    C4 C5 C8 . . 120.7(4) ?
    C6 C5 C8 . . 121.9(3) ?
    C7 C6 C5 . . 121.6(4) ?
    C7 C6 H6 . . 119.2 ?
    C5 C6 H6 . . 119.2 ?
    C6 C7 C2 . . 120.0(4) ?
    C6 C7 H7 . . 120.0 ?
    C2 C7 H7 . . 120.0 ?
    C12 C8 C9 . . 108.1(3) ?
    C12 C8 C5 . . 113.0(3) ?
    C9 C8 C5 . . 111.8(3) ?
    C12 C8 H8 . . 107.9 ?
    C9 C8 H8 . . 107.9 ?
    C5 C8 H8 . . 107.9 ?
    C10 C9 C17 . . 118.1(3) ?
    C10 C9 C8 . . 122.1(3) ?
    C17 C9 C8 . . 119.4(3) ?
    N1 C10 C9 . . 128.3(4) ?
    N1 C10 O3 . . 110.3(3) ?
    C9 C10 O3 . . 121.4(3) ?
    C12 C11 O3 . . 123.2(3) ?
    C12 C11 C16 . . 126.1(4) ?
    O3 C11 C16 . . 110.7(3) ?
    C11 C12 C13 . . 119.3(4) ?
    C11 C12 C8 . . 121.9(3) ?
    C13 C12 C8 . . 118.7(3) ?
    O2 C13 C12 . . 120.7(4) ?
    O2 C13 C14 . . 122.6(4) ?
    C12 C13 C14 . . 116.6(4) ?
    C15 C14 C13 . . 114.9(4) ?
    C15 C14 H14A . . 108.6 ?
    C13 C14 H14A . . 108.6 ?
    C15 C14 H14B . . 108.6 ?
    C13 C14 H14B . . 108.6 ?
    H14A C14 H14B . . 107.5 ?
    C14 C15 C16 . . 114.2(4) ?
    C14 C15 H15A . . 108.7 ?
    C16 C15 H15A . . 108.7 ?
    C14 C15 H15B . . 108.7 ?
    C16 C15 H15B . . 108.7 ?
    H15A C15 H15B . . 107.6 ?
    C11 C16 C15 . . 112.2(3) ?
    C11 C16 H16A . . 109.2 ?
    C15 C16 H16A . . 109.2 ?
    C11 C16 H16B . . 109.2 ?
    C15 C16 H16B . . 109.2 ?
    H16A C16 H16B . . 107.9 ?
    N2 C17 C9 . . 178.9(5) ?
    C27 N3 H3AA . . 120.0 ?
    C27 N3 H3BA . . 120.0 ?
    H3AA N3 H3BA . . 120.0 ?
    C19 O4 C18 . . 117.9(4) ?
    C27 O6 C28 . . 118.1(3) ?
    O4 C18 H18D . . 109.5 ?
    O4 C18 H18E . . 109.5 ?
    H18D C18 H18E . . 109.5 ?
    O4 C18 H18F . . 109.5 ?
    H18D C18 H18F . . 109.5 ?
    H18E C18 H18F . . 109.5 ?
    C24 C19 O4 . . 124.3(4) ?
    C24 C19 C20 . . 119.4(4) ?
    O4 C19 C20 . . 116.3(4) ?
    C21 C20 C19 . . 120.3(4) ?
    C21 C20 H20A . . 119.9 ?
    C19 C20 H20A . . 119.9 ?
    C20 C21 C22 . . 121.8(4) ?
    C20 C21 H21A . . 119.1 ?
    C22 C21 H21A . . 119.1 ?
    C23 C22 C21 . . 117.1(4) ?
    C23 C22 C25 . . 120.8(4) ?
    C21 C22 C25 . . 122.0(3) ?
    C22 C23 C24 . . 122.3(4) ?
    C22 C23 H23A . . 118.8 ?
    C24 C23 H23A . . 118.8 ?
    C19 C24 C23 . . 119.2(4) ?
    C19 C24 H24A . . 120.4 ?
    C23 C24 H24A . . 120.4 ?
    C29 C25 C26 . . 108.5(3) ?
    C29 C25 C22 . . 112.5(3) ?
    C26 C25 C22 . . 112.3(3) ?
    C29 C25 H25A . . 107.7 ?
    C26 C25 H25A . . 107.7 ?
    C22 C25 H25A . . 107.7 ?
    C27 C26 C34 . . 119.3(3) ?
    C27 C26 C25 . . 123.9(4) ?
    C34 C26 C25 . . 116.7(3) ?
    C26 C27 N3 . . 128.3(4) ?
    C26 C27 O6 . . 121.7(3) ?
    N3 C27 O6 . . 110.0(3) ?
    C29 C28 O6 . . 122.8(4) ?
    C29 C28 C33 . . 126.2(4) ?
    O6 C28 C33 . . 111.0(4) ?
    C28 C29 C30 . . 118.2(4) ?
    C28 C29 C25 . . 123.3(3) ?
    C30 C29 C25 . . 118.1(4) ?
    O5 C30 C29 . . 118.9(4) ?
    O5 C30 C31 . . 122.0(4) ?
    C29 C30 C31 . . 119.0(4) ?
    C30 C31 C32 . . 113.4(4) ?
    C30 C31 H31C . . 108.9 ?
    C32 C31 H31C . . 108.9 ?
    C30 C31 H31D . . 108.9 ?
    C32 C31 H31D . . 108.9 ?
    H31C C31 H31D . . 107.7 ?
    C31 C32 C33 . . 111.8(4) ?
    C31 C32 H32C . . 109.3 ?
    C33 C32 H32C . . 109.3 ?
    C31 C32 H32D . . 109.3 ?
    C33 C32 H32D . . 109.3 ?
    H32C C32 H32D . . 107.9 ?
    C28 C33 C32 . . 110.7(4) ?
    C28 C33 H33C . . 109.5 ?
    C32 C33 H33C . . 109.5 ?
    C28 C33 H33D . . 109.5 ?
    C32 C33 H33D . . 109.5 ?
    H33C C33 H33D . . 108.1 ?
    N4 C34 C26 . . 177.0(4) ?
loop_
    _geom_hbond_atom_site_label_D
    _geom_hbond_atom_site_label_H
    _geom_hbond_atom_site_label_A
    _geom_hbond_site_symmetry_A
    _geom_hbond_distance_DH
    _geom_hbond_distance_HA
    _geom_hbond_distance_DA
    _geom_hbond_angle_DHA
    N1 H1A N4 . 0.86 2.19 3.035(5) 167.8
    N3 H3AA N2 . 0.86 2.23 3.083(5) 173.3
    N1 H1C O5 2_746 0.86 2.03 2.877(4) 166.8
    N3 H3BA O2 7_666 0.86 2.27 3.029(4) 147.8
data_global
_journal_date_recd_electronic     2011-10-11
_journal_date_accepted     2011-10-21
_journal_name_full     'Acta Crystallographica, Section E'
_journal_year     2011
_journal_volume     67
_journal_issue     11
_journal_page_first     o3100
_journal_page_last     o3100
_journal_paper_category     QO
_journal_coeditor_code     CV5173
_publ_contact_author_name     'Lingqian Kong'
_publ_contact_author_address
;
Dongchang College, Liaocheng University,
Liaocheng 250059
People's Republic of China
;
_publ_contact_author_email     konglingqian08@163.com
_publ_contact_author_fax     '86 635 8239121'
_publ_contact_author_phone     '86 635 8239325'
_publ_section_title
;\
2-Amino-4-(4-methoxyphenyl)-5-oxo-5,6,7,8-tetrahydro-4<i>H</i>-chromene-3-\
carbonitrile
;
loop_
    _publ_author_name
    _publ_author_address
    'Lingqian Kong'
;
Dongchang College
Liaocheng University
Liaocheng 250059
People's Republic of China
College of Chemistry and Chemical Engineering,
Liaocheng University, Shandong 252059,
People's Republic of China
;
    'Xiuping Ju'
;
Dongchang College
Liaocheng University
Liaocheng 250059
People's Republic of China
;
    'Yan Qiao'
;
Dongchang College
Liaocheng University
Liaocheng 250059
People's Republic of China
;
    'Jidong Zhang'
;
Dongchang College
Liaocheng University
Liaocheng 250059
People's Republic of China
;
    'Zhiqing Gao'
;
Dongchang College
Liaocheng University
Liaocheng 250059
People's Republic of China
;
