# Supplementary material for: 2-Amino-4-(4-meth­oxy­phen­yl)-5-oxo-5,6,7,8-tetra­hydro-4H-chromene-3-carbonitrile
Source: Acta Crystallogr Sect E Struct Rep Online. 2011 Oct 29;67(Pt 11):o3100. doi: 10.1107/S1600536811043674 (PMC3247486; doi:10.1107/S1600536811043674)
Supplement: Supplementary file 2 [file e-67-o3100-Isup2.hkl]

# 
# h,k,l, Fc-squared, Fo-squared, sigma(Fo-squared) and status flag 
# 
data_I
_shelx_title ' 100828q in C2/c' 
_shelx_refln_list_code          4 
_shelx_F_calc_maximum      729.55 
_exptl_crystal_F_000      2496.00 
_reflns_d_resolution_high  0.8409 
 
loop_ 
 _symmetry_equiv_pos_as_xyz 
 'x, y, z' 
 '-x, y, -z+1/2' 
 'x+1/2, y+1/2, z' 
 '-x+1/2, y+1/2, -z+1/2' 
 '-x, -y, -z' 
 'x, -y, z-1/2' 
 '-x+1/2, -y+1/2, -z' 
 'x+1/2, -y+1/2, z-1/2' 
 
_cell_length_a    31.9732 
_cell_length_b     8.7750 
_cell_length_c    22.6861 
_cell_angle_alpha  90.000 
_cell_angle_beta  106.766 
_cell_angle_gamma  90.000 
 
_shelx_F_squared_multiplier     1.000 
 
loop_ 
 _refln_index_h 
 _refln_index_k 
 _refln_index_l 
 _refln_F_squared_calc 
 _refln_F_squared_meas 
 _refln_F_squared_sigma 
 _refln_observed_status 
   2   0   0      505.90      242.92     22.57 o 
   4   0   0    23431.94    21759.74    634.35 o 
   6   0   0      235.72      212.12     41.11 o 
   8   0   0       78.72      165.42     38.43 o 
  10   0   0    11006.20    10307.94    335.12 o 
  12   0   0    18585.18    17584.66    549.03 o 
  14   0   0     1337.09     1322.03    144.30 o 
  16   0   0      273.20      251.49     63.89 o 
  18   0   0       95.76      -14.49     52.76 o 
  20   0   0     2351.73     1914.70    189.71 o 
  22   0   0        4.94      -11.03     63.79 o 
  24   0   0      300.49      173.05    132.21 o 
  26   0   0    12267.03    12059.38    684.69 o 
  28   0   0      114.84       88.68    154.24 o 
  30   0   0     1355.10     1765.46    311.71 o 
  32   0   0      254.73      486.91    215.51 o 
  34   0   0      107.65       48.91    183.80 o 
  36   0   0       13.64      -31.17    192.40 o 
   1   1   0      243.65      204.15     41.11 o 
   3   1   0      893.54      683.16     34.67 o 
   5   1   0    16278.15    17789.27    438.64 o 
   7   1   0    45567.15    46569.14   1108.82 o 
   9   1   0     3147.07     3067.16     85.64 o 
  11   1   0       31.49       57.98     22.23 o 
  13   1   0      181.70      108.20     30.56 o 
  15   1   0     4140.06     4614.60    134.24 o 
  17   1   0       25.60      -27.46     33.43 o 
  19   1   0     1313.20     1483.46    163.75 o 
  21   1   0     3345.63     3166.05    144.28 o 
  23   1   0      825.77      775.68    100.67 o 
  25   1   0      113.81      126.04     75.13 o 
  27   1   0      593.64      614.56    136.92 o 
  29   1   0      229.91      176.97    153.17 o 
  31   1   0      715.66      951.72    171.58 o 
  33   1   0      893.76     1112.81    204.49 o 
  35   1   0        5.24       46.84    138.90 o 
   0   2   0     7047.18     6205.16    299.35 o 
   2   2   0    47868.04    50273.22   1184.66 o 
   4   2   0     1434.07     1443.76     45.08 o 
   6   2   0    60990.52    63663.07   1158.80 o 
   8   2   0        2.02      -24.71     27.16 o 
  10   2   0     8608.33     8363.17    245.38 o 
  12   2   0     5743.61     5995.89    195.57 o 
  14   2   0       81.18      145.26     53.34 o 
  16   2   0      754.97     1086.25    102.71 o 
  18   2   0      286.63      171.85     62.50 o 
  20   2   0      573.67      618.35     89.12 o 
  22   2   0      399.15      413.70     83.46 o 
  24   2   0      181.98       99.92     77.56 o 
  26   2   0      688.68      796.69    117.67 o 
  28   2   0      262.69      283.99    103.05 o 
  30   2   0      323.50       67.04    113.23 o 
  32   2   0       16.32       74.63    119.32 o 
  34   2   0       34.44      -34.94    127.49 o 
   1   3   0       91.14       89.74     43.62 o 
   3   3   0     4651.24     4750.89    150.63 o 
   5   3   0       81.35       56.94     36.23 o 
   7   3   0     2187.29     2020.68     62.45 o 
   9   3   0     1883.63     1764.61     54.37 o 
  11   3   0     1316.39     1536.81    164.24 o 
  13   3   0     2577.06     2126.55    107.64 o 
  15   3   0       22.21       24.82     46.80 o 
  17   3   0       67.10       65.73     54.36 o 
  19   3   0       60.96       -4.39     55.50 o 
  21   3   0      305.21      246.74     85.77 o 
  23   3   0       45.52      -63.34     61.57 o 
  25   3   0      136.49       84.26     82.80 o 
  27   3   0        0.38     -102.71     75.91 o 
  29   3   0        0.33     -100.42     76.56 o 
  31   3   0       86.53       74.34    117.37 o 
  33   3   0       10.95     -146.50    118.32 o 
   0   4   0     3851.34     3803.93    249.90 o 
   2   4   0    23728.33    25665.01    797.84 o 
   4   4   0     1452.82     1338.77     71.75 o 
   6   4   0     4098.27     3567.83    111.97 o 
   8   4   0     7364.59     7290.47    169.24 o 
  10   4   0     1257.79     1235.47    117.96 o 
  12   4   0      143.81      114.94     35.84 o 
  14   4   0      135.31      145.19     58.87 o 
  16   4   0      836.89      985.39    112.04 o 
  18   4   0      311.29      140.25     72.28 o 
  20   4   0      771.84      557.79    103.46 o 
  22   4   0      398.81      350.45    101.35 o 
  24   4   0      648.03      797.69    152.10 o 
  26   4   0      321.05      238.59    100.90 o 
  28   4   0      619.64      631.93    114.26 o 
  30   4   0       60.37       94.61     87.96 o 
  32   4   0      135.00      137.64    118.67 o 
   1   5   0       88.06      -36.98     59.43 o 
   3   5   0     2237.85     2176.02     93.00 o 
   5   5   0       28.14      -32.90     40.81 o 
   7   5   0      611.89      569.11     65.43 o 
   9   5   0      246.19      387.60     57.01 o 
  11   5   0      652.56      355.04     95.96 o 
  13   5   0       62.03       34.30     60.18 o 
  15   5   0      159.91       80.14     67.08 o 
  17   5   0      914.89     1085.73    130.78 o 
  19   5   0      191.00      101.77     82.20 o 
  21   5   0     1365.25     1280.31    148.11 o 
  23   5   0      888.32     1039.33    144.99 o 
  25   5   0      392.05      420.81    114.09 o 
  27   5   0       26.67      -91.15     78.50 o 
  29   5   0      101.57       28.42     91.92 o 
  31   5   0        0.10       -4.23    101.91 o 
   0   6   0      783.73      832.48    178.43 o 
   2   6   0      140.07       82.07     64.35 o 
   4   6   0     2446.32     2258.74    100.68 o 
   6   6   0       87.36       85.69     51.89 o 
   8   6   0      776.49      844.97     82.76 o 
  10   6   0      405.87      498.16    113.78 o 
  12   6   0     1616.56     1611.81    458.96 o 
  14   6   0     7380.17     6746.95    316.15 o 
  16   6   0     1511.19     1890.17    167.47 o 
  18   6   0      443.84      451.81    111.40 o 
  20   6   0      414.93      340.73    105.81 o 
  22   6   0        0.06     -117.17     78.12 o 
  24   6   0       12.34      -57.42     90.82 o 
  26   6   0        0.07     -108.16     86.41 o 
  28   6   0       18.64     -132.96     88.64 o 
   1   7   0       53.13       37.01     61.55 o 
   3   7   0       90.17       46.70     55.20 o 
   5   7   0     1514.97     1471.14    191.52 o 
   7   7   0     4228.30     3732.62    299.62 o 
   9   7   0     1211.59     1459.78    277.04 o 
  11   7   0      660.67      800.21    203.95 o 
  13   7   0      719.06      944.63    241.31 o 
  15   7   0      433.52      363.09    255.01 o 
  17   7   0      830.30     1020.80    173.12 o 
  19   7   0       69.27      145.27    125.48 o 
  21   7   0      308.48      313.73    121.18 o 
  23   7   0       54.60       40.01     93.91 o 
  25   7   0      120.31      -64.82     98.90 o 
  27   7   0        0.61     -133.66     97.54 o 
   0   8   0       19.86       -6.96    107.89 o 
   2   8   0        0.01      -33.21     71.71 o 
   4   8   0       63.32        0.70     86.25 o 
   6   8   0      802.55      796.16    169.07 o 
   8   8   0        2.16      -66.79    112.92 o 
  10   8   0      309.45      316.58    151.42 o 
  12   8   0     1808.95     2579.45    293.16 o 
  14   8   0     2038.04     2983.98    314.02 o 
  16   8   0      654.17      563.18    182.28 o 
  18   8   0        5.93      -26.77    140.14 o 
  20   8   0      445.69      195.88    173.67 o 
  22   8   0       20.67      235.49    173.22 o 
   1   9   0      684.86      788.48    143.92 o 
   3   9   0      119.02       76.94    140.73 o 
   5   9   0      525.91      435.12    161.08 o 
   7   9   0        1.91     -116.31    130.11 o 
   9   9   0      132.53      -21.54    147.99 o 
  11   9   0        4.41       -5.97    146.49 o 
  13   9   0       10.61       32.92    157.24 o 
  15   9   0        8.92      -56.47    152.32 o 
  17   9   0        1.09      -91.13    163.15 o 
   2  10   0       42.00     -173.05    189.71 o 
   4  10   0       40.69      105.74    166.14 o 
   6  10   0        2.20       33.77    161.50 o 
   8  10   0        5.13     -113.93    155.56 o 
  10  10   0      155.51      166.81    182.21 o 
 -35   1   1       83.70       10.47    126.10 o 
 -33   1   1        5.53       26.72    124.96 o 
 -31   1   1     2459.05     3407.85    263.79 o 
 -29   1   1       10.31      -50.10     97.27 o 
 -27   1   1       82.22       51.64    131.94 o 
 -25   1   1       28.00       -0.33     60.13 o 
 -23   1   1      623.33      668.56     98.60 o 
 -21   1   1       29.10      -31.74     72.46 o 
 -19   1   1     4998.92     4891.70    149.41 o 
 -17   1   1        5.58      -14.13     37.47 o 
 -15   1   1     1959.37     2048.24     76.56 o 
 -13   1   1    12678.68    12876.29    296.19 o 
 -11   1   1      312.86      406.04     35.76 o 
  -9   1   1      492.09      391.96     39.22 o 
  -7   1   1    33629.05    32962.29    793.96 o 
  -5   1   1    61803.23    64818.11   1522.23 o 
  -3   1   1       14.84       -1.33      8.96 o 
  -1   1   1    51767.05    52061.51   1208.97 o 
   1   1   1     3879.02     3631.60     85.46 o 
   3   1   1    16440.53    16100.96    338.43 o 
   5   1   1    12587.96    12487.90    269.99 o 
   7   1   1    21956.31    22151.81    468.41 o 
   9   1   1      779.55      706.53     60.44 o 
  11   1   1     4362.22     4276.98    100.98 o 
  13   1   1      163.20      154.36     28.68 o 
  15   1   1     3865.74     3442.66     94.36 o 
  17   1   1      632.06      733.67     65.33 o 
  19   1   1     1140.67     1127.25     81.50 o 
  21   1   1     2032.83     2079.70    116.01 o 
  23   1   1      365.11      420.11     75.19 o 
  25   1   1     6820.73     6102.68    235.83 o 
  27   1   1        1.87      -77.04     79.41 o 
  29   1   1      714.40      446.92    185.14 o 
  31   1   1       83.42      133.63    129.14 o 
  33   1   1        0.25       -1.14    126.15 o 
  35   1   1        2.93      -91.28    133.02 o 
 -36   2   1      285.32        2.87    143.29 o 
 -34   2   1      269.04      280.95    149.43 o 
 -32   2   1      282.14      203.92    132.61 o 
 -30   2   1       72.99       22.36    101.88 o 
 -28   2   1      672.50      743.28    124.31 o 
 -26   2   1       59.72       66.81     79.65 o 
 -24   2   1       52.89      -26.41     66.10 o 
 -22   2   1      884.51      818.43    121.84 o 
 -20   2   1      278.91      275.92     93.94 o 
 -18   2   1     4318.17     3848.06    158.48 o 
 -16   2   1      657.68      728.36     87.78 o 
 -14   2   1    12292.38    12828.32    362.75 o 
 -12   2   1     3531.24     3659.11    137.41 o 
 -10   2   1       42.09       -3.37     26.46 o 
  -8   2   1     3828.04     3708.98    101.24 o 
  -6   2   1    45583.53    46025.05    947.18 o 
  -4   2   1    55182.93    56457.32   1027.54 o 
  -2   2   1     4350.33     3968.82    119.60 o 
   0   2   1      177.43      121.46     29.26 o 
   2   2   1    23240.21    23641.79    572.24 o 
   4   2   1    70286.88    71944.09   1461.40 o 
   6   2   1    16351.50    17201.46    373.69 o 
   8   2   1     1543.51     1387.83     51.04 o 
  10   2   1     1830.47     1802.52     61.27 o 
  12   2   1     3864.56     3768.21    108.00 o 
  14   2   1      525.60      515.10     39.54 o 
  16   2   1    11401.73    12504.57    300.67 o 
  18   2   1      657.45      967.86    102.51 o 
  20   2   1     1071.63     1356.79    145.35 o 
  22   2   1       65.00      -11.88     62.97 o 
  24   2   1     1335.29     1592.31    131.99 o 
  26   2   1     3817.45     3582.21    153.72 o 
  28   2   1      151.35      184.90     90.40 o 
  30   2   1      117.70      138.66    121.99 o 
  32   2   1      374.76      435.86    156.93 o 
  34   2   1       17.51       11.84    134.16 o 
 -35   3   1       65.31      -19.60    136.45 o 
 -33   3   1        2.42       -8.70    127.18 o 
 -31   3   1        2.63     -144.02    108.57 o 
 -29   3   1      698.29      760.11    131.03 o 
 -27   3   1     1117.57     1304.82    149.41 o 
 -25   3   1      119.99       69.46     74.97 o 
 -23   3   1     1675.81     2005.38    165.82 o 
 -21   3   1     1659.06     1820.10    151.24 o 
 -19   3   1      540.58      579.92     91.74 o 
 -17   3   1      529.66      500.17     81.65 o 
 -15   3   1     1001.30     1126.68    106.35 o 
 -13   3   1     2226.71     2485.88    116.82 o 
 -11   3   1    26618.59    28006.97    715.03 o 
  -9   3   1     6146.61     5957.82    157.47 o 
  -7   3   1     6029.32     6538.72    146.56 o 
  -5   3   1     6707.56     6466.89    163.61 o 
  -3   3   1    10923.92    11722.05    311.57 o 
  -1   3   1       16.80       -8.05     31.43 o 
   1   3   1     7145.42     7451.08    264.47 o 
   3   3   1      264.25      363.88     47.26 o 
   5   3   1    37484.43    36963.91    894.23 o 
   7   3   1     8680.14     8808.14    188.74 o 
   9   3   1     4824.15     5114.32    119.41 o 
  11   3   1    11634.28    11807.87    341.42 o 
  13   3   1       80.92      -14.14     44.98 o 
  15   3   1      386.69      596.05     96.26 o 
  17   3   1      456.08      579.51     89.20 o 
  19   3   1     1364.93     1370.22    213.90 o 
  21   3   1      238.95      234.23    106.51 o 
  23   3   1       86.77       84.99     75.81 o 
  25   3   1        1.36      -36.41     70.45 o 
  27   3   1     1515.12     1244.65    135.92 o 
  29   3   1      295.17      253.97    103.47 o 
  31   3   1       35.82      -14.51    121.56 o 
  33   3   1        0.71      -56.45    117.68 o 
 -34   4   1       96.83       -0.65    195.89 o 
 -32   4   1       30.51      -82.95     88.01 o 
 -30   4   1       16.90      -21.95     93.32 o 
 -28   4   1      533.78      332.40    107.44 o 
 -26   4   1      260.41      249.41    127.04 o 
 -24   4   1       88.69       31.09     77.74 o 
 -22   4   1      703.28      842.44    121.31 o 
 -20   4   1      756.92      819.11    115.92 o 
 -18   4   1     1174.48     1405.88    183.67 o 
 -16   4   1       31.28      -17.00     53.00 o 
 -14   4   1        2.81      -25.09     48.83 o 
 -12   4   1       35.17      -28.79     32.39 o 
 -10   4   1     7185.25     7196.56    181.82 o 
  -8   4   1     3996.02     3922.41    106.35 o 
  -6   4   1      468.85      448.64     54.12 o 
  -4   4   1     4342.96     3990.65    123.91 o 
  -2   4   1     1099.80     1400.46     92.28 o 
   0   4   1     2683.17     2589.75    136.15 o 
   2   4   1    22430.45    23301.26    592.84 o 
   4   4   1     1396.08     1397.55     97.99 o 
   6   4   1     1072.52      954.73     82.57 o 
   8   4   1      674.13      870.63     78.09 o 
  10   4   1       68.51       48.08     30.75 o 
  12   4   1      336.05      400.54     50.04 o 
  14   4   1     1240.44     1303.36    117.05 o 
  16   4   1      196.38      131.88     67.36 o 
  18   4   1      744.16      784.58    108.32 o 
  20   4   1     1444.76     1515.03    153.44 o 
  22   4   1      693.47      768.55    121.74 o 
  24   4   1       73.84       48.26     71.55 o 
  26   4   1      285.75      283.75     92.46 o 
  28   4   1       65.83       14.07     84.87 o 
  30   4   1      259.01       88.34     93.52 o 
  32   4   1       65.43     -159.40    106.26 o 
 -31   5   1       23.68      -96.60     91.92 o 
 -29   5   1        7.78      -47.63     96.90 o 
 -27   5   1       92.09       -0.44     91.84 o 
 -25   5   1      599.52      500.16    124.96 o 
 -23   5   1      356.63      358.74    105.40 o 
 -21   5   1       11.56      -27.41     74.11 o 
 -19   5   1        9.68      -35.04     67.09 o 
 -17   5   1       67.70       -0.22     68.11 o 
 -15   5   1     2485.53     2406.71    139.04 o 
 -13   5   1     1124.39     1152.47    119.10 o 
 -11   5   1      365.53      452.78     98.90 o 
  -9   5   1      893.81     1057.16     81.12 o 
  -7   5   1      345.70      331.98     74.39 o 
  -5   5   1     5215.54     5108.17    157.45 o 
  -3   5   1     1556.10     1744.54    115.39 o 
  -1   5   1        3.49      -48.70     45.71 o 
   1   5   1        7.15      -24.94     50.14 o 
   3   5   1    18209.02    19152.78    511.61 o 
   5   5   1     1607.06     1711.19     98.99 o 
   7   5   1      546.01      561.35     97.89 o 
   9   5   1      176.08      156.62     47.19 o 
  11   5   1      620.59      505.27    157.74 o 
  13   5   1     1089.69     1429.78    169.92 o 
  15   5   1        3.90      -49.07     62.23 o 
  17   5   1     3038.87     2649.36    205.05 o 
  19   5   1      294.71      286.04     95.86 o 
  21   5   1      350.96      401.67    101.87 o 
  23   5   1       76.92      -47.86     75.68 o 
  25   5   1      517.21      573.27    110.54 o 
  27   5   1      374.20      297.98    101.25 o 
  29   5   1      237.40      242.48    101.57 o 
  31   5   1       35.47      -70.10     95.91 o 
 -30   6   1       51.83       50.13    111.38 o 
 -28   6   1       16.38      -93.31    104.68 o 
 -26   6   1       16.82      -12.76    103.75 o 
 -24   6   1        0.71     -124.45     88.49 o 
 -22   6   1       73.71      152.41     96.59 o 
 -20   6   1      238.16      119.08     95.64 o 
 -18   6   1      519.18      451.69    105.15 o 
 -16   6   1     1317.69     1500.48    152.82 o 
 -14   6   1      258.78      368.62    126.16 o 
 -12   6   1     1537.31     1842.97    482.88 o 
 -10   6   1      201.01      142.77     85.93 o 
  -8   6   1      209.08      199.29     58.83 o 
  -6   6   1      239.53      227.03     63.58 o 
  -4   6   1       62.90       -9.56     49.07 o 
  -2   6   1      882.99      816.51     99.99 o 
   0   6   1       48.00       14.03     59.27 o 
   2   6   1      273.63      419.87     70.29 o 
   4   6   1      978.27     1149.07     89.74 o 
   6   6   1     2358.75     2225.79    140.95 o 
   8   6   1       80.46       72.69     63.01 o 
  10   6   1     1418.84     1876.22    259.31 o 
  12   6   1     1896.49     1807.54    179.77 o 
  14   6   1     5842.77     5510.89    277.50 o 
  16   6   1       72.16      -16.54     81.17 o 
  18   6   1      318.19      326.32     85.81 o 
  20   6   1       72.93      -19.62     72.84 o 
  22   6   1       44.08       26.10     82.11 o 
  24   6   1      105.36       14.33     86.46 o 
  26   6   1       74.08      -20.78     91.75 o 
  28   6   1       25.02        1.55     97.58 o 
 -27   7   1       82.08       25.69    120.52 o 
 -25   7   1        5.17      -71.41    119.90 o 
 -23   7   1       29.80       -0.25     99.10 o 
 -21   7   1        1.27       41.39     98.83 o 
 -19   7   1     1127.52     1398.13    201.50 o 
 -17   7   1       44.34      120.89    114.63 o 
 -15   7   1     2344.94     2081.94    187.15 o 
 -13   7   1     1783.02     2250.48    522.65 o 
 -11   7   1      244.17      276.83    116.83 o 
  -9   7   1     1032.02     1053.55    157.15 o 
  -7   7   1     2328.12     2323.87    256.89 o 
  -5   7   1     1093.84     1268.78    113.27 o 
  -3   7   1      126.43       66.31     62.80 o 
  -1   7   1       18.35      -45.37     65.63 o 
   1   7   1      624.67      656.70    102.01 o 
   3   7   1      827.12      843.00     85.88 o 
   5   7   1      178.28       48.07     54.95 o 
   7   7   1     1877.85     1919.36    170.30 o 
   9   7   1     2404.56     2537.35    170.22 o 
  11   7   1     3142.46     3139.47    313.18 o 
  13   7   1      692.97      854.24    197.17 o 
  15   7   1     1449.19     1362.58    310.27 o 
  17   7   1      158.64      170.31    104.26 o 
  19   7   1     1306.20     1466.39    174.86 o 
  21   7   1      333.32      391.11    118.23 o 
  23   7   1       25.18      -53.32     89.73 o 
  25   7   1       41.90      -11.11    100.52 o 
 -22   8   1      186.15      188.95    176.00 o 
 -20   8   1       34.52       -6.99    234.32 o 
 -18   8   1      477.05      366.53    270.33 o 
 -16   8   1      195.71      318.70    212.28 o 
 -14   8   1       20.51     -112.86    156.93 o 
 -12   8   1        9.27      -88.14    160.69 o 
 -10   8   1       22.86        3.76    181.65 o 
  -8   8   1        3.07     -199.12    132.75 o 
  -6   8   1       11.87     -112.86    151.56 o 
  -4   8   1       10.51      -97.36     79.14 o 
  -2   8   1       69.19      -26.87     71.94 o 
   0   8   1     1654.93     1691.22    162.61 o 
   2   8   1        0.11      -72.14     67.13 o 
   4   8   1       15.29     -158.39    105.59 o 
   6   8   1       80.97       42.43    125.78 o 
   8   8   1      733.19      818.42    185.09 o 
  10   8   1      110.32      -73.20    120.00 o 
  12   8   1     1351.18     2196.09    273.03 o 
  14   8   1      183.70      193.18    144.09 o 
  16   8   1       78.12       30.69    139.45 o 
  18   8   1      199.00       28.44    152.66 o 
  20   8   1      435.16      356.82    184.43 o 
  22   8   1       64.27      -93.29    148.72 o 
 -17   9   1       28.88      -19.14    151.24 o 
 -15   9   1        4.89      -83.38    162.90 o 
 -13   9   1        4.79     -165.80    147.45 o 
 -11   9   1      124.95       58.48    144.06 o 
  -9   9   1      309.51      254.34    172.45 o 
  -7   9   1      108.31      208.15    143.01 o 
  -5   9   1       11.17     -169.23    112.82 o 
  -3   9   1     1113.64     1277.99    212.79 o 
  -1   9   1       13.04       29.54    106.23 o 
   1   9   1      311.90      263.05    118.75 o 
   3   9   1       22.00     -176.36    117.57 o 
   5   9   1      508.23      566.03    163.48 o 
   7   9   1      155.04      -28.78    127.67 o 
   9   9   1      536.35      814.42    198.58 o 
  11   9   1       29.02       -2.06    143.59 o 
  13   9   1        3.87     -186.56    147.79 o 
  15   9   1       23.81      -38.66    153.94 o 
  17   9   1        0.00     -170.24    157.25 o 
 -10  10   1       41.22        9.32    166.47 o 
  -8  10   1       73.53       -5.52    158.36 o 
  -6  10   1        2.87      -40.63    160.59 o 
  -4  10   1       65.93      -36.81    151.25 o 
  -2  10   1       21.51      170.37    213.36 o 
   2  10   1       18.25     -136.51    177.89 o 
   4  10   1       14.65      -49.26    147.72 o 
   6  10   1       71.16      -40.87    149.43 o 
   8  10   1        2.55     -169.94    143.82 o 
 -36   0   2      220.82       85.99    198.85 o 
 -34   0   2       93.25      -66.10    161.23 o 
 -32   0   2     1705.81     2264.73    356.32 o 
 -30   0   2     2506.18     3265.42    405.22 o 
 -28   0   2       11.58        2.15    126.83 o 
 -26   0   2      217.73      130.60    122.00 o 
 -24   0   2       36.41       24.18     99.96 o 
 -22   0   2     2352.05     2095.78    131.93 o 
 -20   0   2     1854.49     1740.81    151.82 o 
 -18   0   2       90.74       76.50    108.02 o 
 -16   0   2        2.19      -41.99     40.85 o 
 -14   0   2        1.71       -9.14     38.00 o 
 -12   0   2    16479.34    16193.56    509.00 o 
 -10   0   2    23609.52    24774.53    742.53 o 
  -8   0   2     1551.22     1368.14     68.46 o 
  -6   0   2    24436.47    23386.94    686.40 o 
  -4   0   2     3383.94     3012.77    104.25 o 
  -2   0   2    22893.29    24007.86    696.49 o 
   0   0   2      320.89       53.47     35.14 o 
   2   0   2    22112.65    20609.20    489.04 o 
   4   0   2      651.32      618.61     30.52 o 
   6   0   2     2521.93     2210.96     74.13 o 
   8   0   2     1221.89     1199.38     53.86 o 
  10   0   2     5221.91     5487.26    162.28 o 
  12   0   2    35527.38    37011.61    894.69 o 
  14   0   2    28425.72    28773.23    710.75 o 
  16   0   2        2.62        4.63     38.13 o 
  18   0   2     1009.28     1065.18     91.08 o 
  20   0   2      246.63      171.44     57.64 o 
  22   0   2       87.97       36.12     68.80 o 
  24   0   2     4104.01     3452.99    296.12 o 
  26   0   2     4651.54     4588.04    367.60 o 
  28   0   2      867.53     1106.03    255.28 o 
  30   0   2       41.87      -45.14    159.62 o 
  32   0   2      884.74      970.06    275.16 o 
  34   0   2      104.74       54.28    201.00 o 
 -35   1   2      758.36      725.85    178.98 o 
 -33   1   2      464.47      549.25    179.23 o 
 -31   1   2      631.15      734.26    184.88 o 
 -29   1   2      675.01      779.67    187.29 o 
 -27   1   2      440.21      300.35    162.30 o 
 -25   1   2      584.41      418.65    107.89 o 
 -23   1   2      188.89      151.38     65.16 o 
 -21   1   2       32.59      -35.23     51.88 o 
 -19   1   2     6367.51     5824.17    168.55 o 
 -17   1   2     7098.96     7495.82    196.96 o 
 -15   1   2      595.07      722.49     57.38 o 
 -13   1   2      271.37      300.56     39.61 o 
 -11   1   2      335.88      406.44     65.82 o 
  -9   1   2     6980.10     6828.77    162.97 o 
  -7   1   2    16200.30    15394.61    330.12 o 
  -5   1   2      501.18      590.42     39.10 o 
  -3   1   2      237.55      196.42     15.45 o 
  -1   1   2    44328.46    44796.36   1043.80 o 
   1   1   2    17793.48    17294.06    414.51 o 
   3   1   2    20888.17    19832.90    372.84 o 
   5   1   2     3521.24     3099.64     75.55 o 
   7   1   2    21557.22    21614.07    372.87 o 
   9   1   2     2223.16     2141.48     54.48 o 
  11   1   2     5496.42     5348.49    113.33 o 
  13   1   2     5374.95     5976.63    127.36 o 
  15   1   2      827.16      871.97     75.51 o 
  17   1   2      393.20      488.43     46.36 o 
  19   1   2      889.36      980.64     98.92 o 
  21   1   2       84.82        8.42     51.21 o 
  23   1   2      896.31      868.72    112.35 o 
  25   1   2      453.36      234.17     91.93 o 
  27   1   2      596.26      726.45    156.32 o 
  29   1   2      699.63      869.55    176.45 o 
  31   1   2     1568.28     1549.80    227.46 o 
  33   1   2      818.19     1066.66    368.41 o 
  35   1   2       84.41      138.61    140.75 o 
 -36   2   2       16.63      -89.27    135.32 o 
 -34   2   2       40.99      -37.82    125.83 o 
 -32   2   2      290.43      151.56    124.26 o 
 -30   2   2        5.44      -63.79    136.24 o 
 -28   2   2       18.86      -32.28     73.74 o 
 -26   2   2     1808.58     2414.42    183.85 o 
 -24   2   2      147.90      107.89     72.47 o 
 -22   2   2       71.10       22.27     60.62 o 
 -20   2   2      225.54      145.59     60.51 o 
 -18   2   2       35.90       23.98     49.95 o 
 -16   2   2    20044.19    20050.77    537.20 o 
 -14   2   2     3758.75     3726.13    144.47 o 
 -12   2   2     5964.74     5660.67    184.96 o 
 -10   2   2     5578.23     4930.83    161.02 o 
  -8   2   2     6584.22     6379.36    157.30 o 
  -6   2   2      208.33      233.65     25.24 o 
  -4   2   2    70720.30    72018.34   1462.83 o 
  -2   2   2     6157.03     6370.85    176.40 o 
   0   2   2    12330.61    12265.28    313.95 o 
   2   2   2       22.99      -19.61     18.70 o 
   4   2   2    28649.50    28986.73    544.50 o 
   6   2   2     4534.04     4265.79    104.22 o 
   8   2   2     9504.47     9707.18    237.29 o 
  10   2   2     1187.95     1260.49     66.25 o 
  12   2   2     8159.29     8357.05    207.97 o 
  14   2   2     5141.99     5253.16    146.99 o 
  16   2   2      139.21      153.40     65.20 o 
  18   2   2      379.57      269.19     62.20 o 
  20   2   2      165.13       75.93     55.49 o 
  22   2   2      119.18      135.10     61.06 o 
  24   2   2     1800.96     2048.37    146.79 o 
  26   2   2      537.37      582.78    102.64 o 
  28   2   2      289.57      238.70    125.34 o 
  30   2   2      489.21      618.77    162.37 o 
  32   2   2       27.90       75.26    119.12 o 
  34   2   2       79.51     -100.48    139.88 o 
 -35   3   2       23.43       27.21    132.46 o 
 -33   3   2       76.19       43.61    209.87 o 
 -31   3   2       15.49      -16.73     92.76 o 
 -29   3   2      106.87       60.15     90.28 o 
 -27   3   2      172.17      213.05     94.46 o 
 -25   3   2      852.04      934.07    138.70 o 
 -23   3   2       41.12       35.53     70.03 o 
 -21   3   2        1.02      -78.51     52.34 o 
 -19   3   2     1144.06     1251.08    202.66 o 
 -17   3   2       57.19       -9.78     47.65 o 
 -15   3   2     3825.26     3663.48    179.71 o 
 -13   3   2     1420.98     1697.80    174.06 o 
 -11   3   2     1185.95     1263.67     65.60 o 
  -9   3   2     1692.66     1608.98     53.58 o 
  -7   3   2     1527.79     1628.72     65.66 o 
  -5   3   2      240.08      265.09     38.81 o 
  -3   3   2    49325.18    49914.38   1185.95 o 
  -1   3   2     1589.28     1530.53     96.03 o 
   1   3   2     2243.64     2252.07     76.74 o 
   3   3   2       97.32       50.86     29.20 o 
   5   3   2      711.38      760.91     59.65 o 
   7   3   2        9.33      -23.81     26.61 o 
   9   3   2     5779.92     5270.53    146.77 o 
  11   3   2    13831.41    15443.77    357.43 o 
  13   3   2       21.08      -34.85     28.09 o 
  15   3   2     1020.76     1345.20    149.60 o 
  17   3   2       96.97       66.28     50.21 o 
  19   3   2        8.27      -43.28     48.49 o 
  21   3   2       14.53      -32.89     57.78 o 
  23   3   2     1746.09     2130.19    154.84 o 
  25   3   2      151.77       19.04     69.86 o 
  27   3   2      116.70      100.09     80.86 o 
  29   3   2      141.93      301.09    111.69 o 
  31   3   2        0.01      -80.11    122.28 o 
  33   3   2      131.76      -15.89    136.85 o 
 -34   4   2       12.75     -161.89    107.92 o 
 -32   4   2       12.01     -137.24     95.74 o 
 -30   4   2       84.33       46.77     94.37 o 
 -28   4   2      806.84      770.83    136.07 o 
 -26   4   2      354.82      312.26     99.20 o 
 -24   4   2      106.45       43.59     76.57 o 
 -22   4   2     1260.96     1478.93    147.31 o 
 -20   4   2      464.07      343.92     86.33 o 
 -18   4   2      397.71      448.71     86.56 o 
 -16   4   2      138.50      101.17     59.78 o 
 -14   4   2      151.64      109.53     59.03 o 
 -12   4   2        0.70        4.44     29.57 o 
 -10   4   2    17171.64    16717.09    339.91 o 
  -8   4   2      558.29      587.56     51.61 o 
  -6   4   2     1021.37     1094.90     95.26 o 
  -4   4   2     8018.09     8111.96    242.49 o 
  -2   4   2     4184.90     4021.97    147.01 o 
   0   4   2      196.07      329.16     63.34 o 
   2   4   2     4462.07     4824.54    142.96 o 
   4   4   2     2577.71     2516.64     93.46 o 
   6   4   2     1316.30     1081.98     65.78 o 
   8   4   2       87.69       83.35     46.23 o 
  10   4   2      788.79      702.21     85.04 o 
  12   4   2     2702.64     2634.01     97.07 o 
  14   4   2      132.39       43.79     54.07 o 
  16   4   2      260.84      165.75     84.16 o 
  18   4   2      359.93      290.28     77.62 o 
  20   4   2        0.01      -31.88     59.05 o 
  22   4   2     2696.52     2826.76    282.94 o 
  24   4   2       10.94      -77.46     69.15 o 
  26   4   2      179.42       90.69     88.58 o 
  28   4   2      120.44       89.48     88.01 o 
  30   4   2        2.30      -11.01     88.28 o 
  32   4   2        6.04      -69.33    124.72 o 
 -31   5   2       17.89     -135.19    101.27 o 
 -29   5   2       52.98        3.79     98.14 o 
 -27   5   2       14.00      -53.88     89.65 o 
 -25   5   2      539.30      403.11    114.63 o 
 -23   5   2      172.45       63.65     86.41 o 
 -21   5   2     1377.93     1493.68    154.86 o 
 -19   5   2     2062.63     2079.09    173.27 o 
 -17   5   2      211.95      160.20     74.52 o 
 -15   5   2       29.29      -16.39     60.83 o 
 -13   5   2     2815.12     2695.50    135.81 o 
 -11   5   2       59.94       67.05     44.67 o 
  -9   5   2    13112.52    12218.17    299.37 o 
  -7   5   2      951.92     1109.19     99.99 o 
  -5   5   2     7847.08     7697.66    212.37 o 
  -3   5   2      128.20      126.65     55.56 o 
  -1   5   2      610.69      797.93    150.27 o 
   1   5   2     1133.59     1253.21     90.56 o 
   3   5   2      619.45      592.19     76.16 o 
   5   5   2     5629.58     5353.48    164.93 o 
   7   5   2       19.66      -25.84     47.94 o 
   9   5   2       27.89       -8.78     36.82 o 
  11   5   2     2949.10     2998.68    146.21 o 
  13   5   2     2221.23     2175.68    149.06 o 
  15   5   2      293.05      334.27     79.07 o 
  17   5   2      901.22      799.95    107.45 o 
  19   5   2       38.87      -45.33     71.11 o 
  21   5   2     1983.36     2563.19    178.68 o 
  23   5   2      380.73      297.81     97.51 o 
  25   5   2      174.56       55.77     84.34 o 
  27   5   2       21.86     -108.04     84.87 o 
  29   5   2       80.10       66.20    100.29 o 
  31   5   2       72.00        9.22    101.10 o 
 -30   6   2      126.02       62.58    113.88 o 
 -28   6   2       24.27      -98.62     96.62 o 
 -26   6   2      469.27      570.00    137.66 o 
 -24   6   2       12.56      -52.51     91.91 o 
 -22   6   2      205.07       89.59     99.45 o 
 -20   6   2        1.29      -95.13     73.93 o 
 -18   6   2      280.60      317.14    102.38 o 
 -16   6   2     5364.94     4712.33    206.85 o 
 -14   6   2     3785.24     3714.23    223.81 o 
 -12   6   2      604.67      573.48    168.48 o 
 -10   6   2      355.13      351.81    113.02 o 
  -8   6   2      171.82      191.02     58.07 o 
  -6   6   2     1342.51     1614.42    140.48 o 
  -4   6   2        8.28      -19.35     49.53 o 
  -2   6   2      843.11     1258.19    201.81 o 
   0   6   2       24.05      -38.67     55.51 o 
   2   6   2     2962.10     2565.83    109.34 o 
   4   6   2       18.90      -46.25     45.68 o 
   6   6   2      125.09       80.70     56.77 o 
   8   6   2     1324.57     1643.82    121.47 o 
  10   6   2     4447.39     4095.93    182.20 o 
  12   6   2       81.16       98.49     93.33 o 
  14   6   2      220.89      129.23     94.67 o 
  16   6   2     3212.91     3213.61    288.18 o 
  18   6   2     1307.70     1512.67    147.89 o 
  20   6   2       30.97      -55.20     75.74 o 
  22   6   2        0.98     -102.68     76.85 o 
  24   6   2      124.88       60.10     92.69 o 
  26   6   2       92.47      -37.51     93.15 o 
  28   6   2       23.82       13.42     98.88 o 
 -27   7   2       33.00       31.45    137.50 o 
 -25   7   2       87.34      -33.40    129.16 o 
 -23   7   2        2.52      -76.32    103.88 o 
 -21   7   2      275.11      427.88    182.73 o 
 -19   7   2      178.38      378.11    347.72 o 
 -17   7   2      276.82      404.17    142.76 o 
 -15   7   2     2130.07     2486.42    249.27 o 
 -13   7   2       22.98       68.33    109.51 o 
 -11   7   2      184.43      114.08     97.89 o 
  -9   7   2     1263.95     1291.07    264.95 o 
  -7   7   2        3.09      -62.36     65.84 o 
  -5   7   2     1210.18     1506.83    157.55 o 
  -3   7   2      348.55      291.27     76.64 o 
  -1   7   2       36.61      -16.83     71.33 o 
   1   7   2      518.09      539.70    161.66 o 
   3   7   2        8.13      -86.28     70.02 o 
   5   7   2      138.72       95.05     71.21 o 
   7   7   2      234.55      190.25    121.99 o 
   9   7   2     4069.45     3476.42    235.25 o 
  11   7   2     1734.16     2157.71    292.90 o 
  13   7   2       90.01       36.70    134.11 o 
  15   7   2      203.26      223.32    151.55 o 
  17   7   2       31.66      -21.89    129.10 o 
  19   7   2       66.66       42.57    139.45 o 
  21   7   2       14.13      -11.12    141.11 o 
  23   7   2        2.36     -130.75    119.11 o 
  25   7   2        0.01     -171.33    116.62 o 
 -24   8   2       19.40       57.26    153.59 o 
 -22   8   2       16.14     -152.32    126.23 o 
 -20   8   2      213.68      287.60    221.69 o 
 -18   8   2       15.74       66.95    127.40 o 
 -16   8   2        1.46     -144.88    111.25 o 
 -14   8   2       82.74      199.92    126.43 o 
 -12   8   2        6.48      -43.41    104.66 o 
 -10   8   2      191.75      -45.28    215.51 o 
  -8   8   2      162.82       63.16    167.41 o 
  -6   8   2       31.66     -156.09    104.06 o 
  -4   8   2        5.15      -79.74     77.63 o 
  -2   8   2       12.84      -97.64     65.09 o 
   0   8   2       88.42       -9.68     87.48 o 
   2   8   2        1.49      -64.17     73.66 o 
   4   8   2      799.71     1076.50    284.57 o 
   6   8   2        5.84     -148.10     98.95 o 
   8   8   2      248.75      107.28    130.92 o 
  10   8   2       58.87       -8.98    115.62 o 
  12   8   2     1981.28     2186.00    276.25 o 
  14   8   2        1.01       12.34    139.54 o 
  16   8   2      102.51      -54.25    132.36 o 
  18   8   2      237.87       66.87    155.81 o 
  20   8   2      380.80      395.81    259.85 o 
  22   8   2       24.29      129.99    170.48 o 
 -19   9   2       31.82     -206.45    137.63 o 
 -17   9   2       16.86      -69.33    219.81 o 
 -15   9   2       56.86       34.93    205.84 o 
 -13   9   2        2.11     -256.35    170.90 o 
 -11   9   2       34.71      -38.16    175.74 o 
  -9   9   2       26.79      -52.67    210.67 o 
  -7   9   2        2.47      -20.42    180.04 o 
  -5   9   2        0.80       12.40    131.71 o 
  -3   9   2      318.08      433.08    151.86 o 
  -1   9   2       37.97       44.79     93.88 o 
   1   9   2      421.76      433.73    164.21 o 
   3   9   2      194.85      158.40    140.71 o 
   5   9   2        2.97       -4.93    136.28 o 
   7   9   2      117.44       76.51    142.54 o 
   9   9   2       31.52      -54.53    123.12 o 
  11   9   2      337.34      345.57    197.24 o 
  13   9   2       19.11     -165.68    183.53 o 
  15   9   2       57.58       40.41    166.44 o 
  17   9   2        0.66     -212.68    141.78 o 
 -10  10   2        4.27       73.55    175.88 o 
  -8  10   2       35.01       80.94    161.60 o 
  -6  10   2       35.75       -1.51    155.17 o 
  -4  10   2       85.42       36.77    159.40 o 
   2  10   2      198.51      149.44    159.11 o 
   4  10   2      143.82      261.45    345.30 o 
   6  10   2       29.07     -159.26    135.67 o 
   8  10   2      471.42      404.24    266.83 o 
 -37   1   3       44.69        5.74    133.05 o 
 -35   1   3      139.25      -52.86    126.87 o 
 -33   1   3      552.74      755.80    171.41 o 
 -31   1   3        6.57      -59.81    101.03 o 
 -29   1   3     1096.47     1308.38    185.24 o 
 -27   1   3        4.79       10.98     75.72 o 
 -25   1   3     1466.15     1858.52    152.15 o 
 -23   1   3     1159.32     1147.14    190.58 o 
 -21   1   3      561.96      502.36     91.11 o 
 -19   1   3     3890.66     3635.53    122.08 o 
 -17   1   3     3027.03     2982.29    101.81 o 
 -15   1   3      211.23      346.30     61.03 o 
 -13   1   3     5797.62     5543.68    147.40 o 
 -11   1   3     2224.36     2186.88     72.00 o 
  -9   1   3      864.78      881.65     39.16 o 
  -7   1   3    73933.22    76577.84   1791.92 o 
  -5   1   3     6347.87     6378.99    130.65 o 
  -3   1   3      866.93      941.73     39.61 o 
  -1   1   3    13271.13    12954.62    318.66 o 
   1   1   3     2619.35     2596.13     68.02 o 
   3   1   3    11054.60    11939.01    233.76 o 
   5   1   3    32631.31    33197.89    616.28 o 
   7   1   3       60.30       93.86     25.01 o 
   9   1   3    16592.08    17694.65    314.91 o 
  11   1   3      617.03      678.00     56.04 o 
  13   1   3      697.89      705.09     39.51 o 
  15   1   3     5645.28     5596.48    137.10 o 
  17   1   3     2856.35     2862.75     88.64 o 
  19   1   3      386.35      347.92     64.63 o 
  21   1   3     2561.08     2361.03    108.69 o 
  23   1   3      639.88      649.21     88.60 o 
  25   1   3     1580.95     2065.45    174.83 o 
  27   1   3       34.54        1.12    100.83 o 
  29   1   3        7.08      -12.76    109.66 o 
  31   1   3      481.71      291.66    146.69 o 
  33   1   3       67.63       96.33    145.38 o 
 -36   2   3        1.81       48.85    144.49 o 
 -34   2   3        8.87     -159.03    106.02 o 
 -32   2   3        0.15     -151.53    136.24 o 
 -30   2   3       90.07      -26.49    127.37 o 
 -28   2   3     1671.82     1984.80    177.12 o 
 -26   2   3     4424.28     4120.96    187.97 o 
 -24   2   3        0.04      -19.44     63.64 o 
 -22   2   3       99.49       57.27     60.89 o 
 -20   2   3      298.23      273.58     85.00 o 
 -18   2   3      297.58      292.80     68.72 o 
 -16   2   3    18610.44    18801.97    506.25 o 
 -14   2   3     5968.62     5459.21    185.22 o 
 -12   2   3      574.03      464.80     77.16 o 
 -10   2   3     1604.46     1579.51     56.16 o 
  -8   2   3      559.43      567.14     46.18 o 
  -6   2   3    20841.97    21219.96    402.89 o 
  -4   2   3    33297.82    33931.07    698.53 o 
  -2   2   3     2188.27     1913.83     73.87 o 
   0   2   3    27041.37    27787.84    579.00 o 
   2   2   3    17429.03    17070.27    367.25 o 
   4   2   3     2328.02     2251.77     65.43 o 
   6   2   3     1748.49     1566.63     73.04 o 
   8   2   3      663.11      716.02     68.27 o 
  10   2   3     9342.93    10194.33    221.58 o 
  12   2   3    10560.59    11691.96    253.28 o 
  14   2   3       18.87       -7.43     30.43 o 
  16   2   3     4583.53     4274.65    121.43 o 
  18   2   3     1061.83     1003.57     94.99 o 
  20   2   3       35.01       -1.48     53.04 o 
  22   2   3     1752.76     2312.84    150.73 o 
  24   2   3      128.85       74.84     83.67 o 
  26   2   3       75.85       20.98     71.70 o 
  28   2   3       52.44      -19.88     88.15 o 
  30   2   3       45.26      -52.27    117.14 o 
  32   2   3      115.47      141.92    132.10 o 
  34   2   3      149.00        7.87    140.03 o 
 -35   3   3       20.07      -68.21    122.35 o 
 -33   3   3       98.79       66.98    121.94 o 
 -31   3   3       70.86      -41.42     94.84 o 
 -29   3   3       30.88     -111.45     74.30 o 
 -27   3   3      912.14      883.02    131.96 o 
 -25   3   3        4.60      -55.13     64.76 o 
 -23   3   3     1995.75     2430.11    314.37 o 
 -21   3   3      720.17      693.93     98.15 o 
 -19   3   3     1101.74     1070.19    110.41 o 
 -17   3   3        0.52      -67.51     45.00 o 
 -15   3   3     2481.64     2397.31    116.47 o 
 -13   3   3     4618.31     4569.60    168.17 o 
 -11   3   3     8541.69     8007.12    174.09 o 
  -9   3   3    32095.21    32872.99    619.84 o 
  -7   3   3      377.33      306.40     53.80 o 
  -5   3   3     4533.81     4087.75    117.70 o 
  -3   3   3     1744.03     1739.89     78.84 o 
  -1   3   3      469.48      524.06     60.28 o 
   1   3   3      111.92       83.54     26.86 o 
   3   3   3     3642.60     3251.87     99.28 o 
   5   3   3      353.60      300.00     57.75 o 
   7   3   3      951.07      972.36     73.75 o 
   9   3   3     1372.59     1418.68     85.01 o 
  11   3   3     5400.69     6093.70    153.46 o 
  13   3   3       54.54       20.84     31.32 o 
  15   3   3     1288.98     1343.30    104.85 o 
  17   3   3      803.26      829.34    164.53 o 
  19   3   3       64.29       -9.85     49.81 o 
  21   3   3     1246.30     1424.61    140.95 o 
  23   3   3       94.63       73.83     68.74 o 
  25   3   3       36.17      -49.27     67.22 o 
  27   3   3       56.79       40.42     88.19 o 
  29   3   3       25.51      -78.67     91.01 o 
  31   3   3       33.91       85.59    125.60 o 
  33   3   3       36.72     -196.96    131.31 o 
 -34   4   3       49.37       97.48    129.04 o 
 -32   4   3       10.07      -30.03     96.43 o 
 -30   4   3      481.24      387.26    135.49 o 
 -28   4   3       96.94       43.95     85.64 o 
 -26   4   3      835.01      854.77    132.50 o 
 -24   4   3       19.17      -98.01     65.34 o 
 -22   4   3     1100.10     1064.07    141.25 o 
 -20   4   3      343.70      259.75     79.36 o 
 -18   4   3        0.13      -30.84     56.83 o 
 -16   4   3        2.45       -7.26     53.69 o 
 -14   4   3     1188.11     1277.76    116.32 o 
 -12   4   3     1676.81     1726.43     61.89 o 
 -10   4   3     5346.54     5135.19    129.28 o 
  -8   4   3     6219.08     5631.94    139.63 o 
  -6   4   3     1703.26     1411.72    106.09 o 
  -4   4   3     5731.05     5918.27    191.07 o 
  -2   4   3     3601.04     3527.17    136.04 o 
   0   4   3     2117.67     1841.49     78.58 o 
   2   4   3      315.61      294.07     48.64 o 
   4   4   3      195.16      134.30     40.15 o 
   6   4   3      145.27      167.75     43.55 o 
   8   4   3     1204.53     1136.33     68.69 o 
  10   4   3        0.43      -27.61     32.34 o 
  12   4   3       16.35       -6.85     36.05 o 
  14   4   3      376.37      186.38     61.76 o 
  16   4   3      253.32      144.52     62.75 o 
  18   4   3      644.48      781.10     99.57 o 
  20   4   3     2891.51     3005.96    158.29 o 
  22   4   3      210.49      195.22     84.15 o 
  24   4   3      702.95      665.71    127.53 o 
  26   4   3       12.55      -87.64     73.50 o 
  28   4   3       31.00      -49.33     85.67 o 
  30   4   3      182.17      149.45    143.84 o 
  32   4   3        3.39     -118.54    128.25 o 
 -31   5   3      134.13      138.41    115.48 o 
 -29   5   3      156.14       38.70     95.62 o 
 -27   5   3      102.99       85.64     96.86 o 
 -25   5   3      108.20       98.29     96.34 o 
 -23   5   3       28.61      -52.80     77.63 o 
 -21   5   3     2906.19     2706.98    240.44 o 
 -19   5   3       48.26        9.17     71.93 o 
 -17   5   3      897.15      742.71    106.43 o 
 -15   5   3       16.65      -70.73     57.76 o 
 -13   5   3      302.32       88.69     68.27 o 
 -11   5   3     3238.51     2979.26    112.07 o 
  -9   5   3     3944.48     3731.20    126.13 o 
  -7   5   3    10370.86    10099.72    260.90 o 
  -5   5   3      727.55      813.45     80.57 o 
  -3   5   3     1299.10     1481.04    134.50 o 
  -1   5   3       15.58       26.52     69.12 o 
   1   5   3     1578.84     1596.52     77.41 o 
   3   5   3       15.04       38.30     44.05 o 
   5   5   3       79.30       42.50     46.19 o 
   7   5   3      794.46      875.01     82.29 o 
   9   5   3     1915.08     1930.55    160.53 o 
  11   5   3      989.18     1262.40    180.25 o 
  13   5   3      376.68      467.97     79.54 o 
  15   5   3       23.03      -51.98     53.61 o 
  17   5   3     1114.15     1262.46    127.11 o 
  19   5   3      135.42       85.61     76.86 o 
  21   5   3     1443.96     1257.75    150.30 o 
  23   5   3      524.54      385.45    100.78 o 
  25   5   3      155.04      124.51     88.85 o 
  27   5   3      251.56      211.12     96.83 o 
  29   5   3       89.57      123.03     95.85 o 
 -30   6   3        0.70      -49.49    108.17 o 
 -28   6   3      109.44      -71.16    104.21 o 
 -26   6   3      168.22       71.65    107.45 o 
 -24   6   3      105.07       90.56     95.42 o 
 -22   6   3       47.11      -16.00     86.62 o 
 -20   6   3      197.12      -39.69     83.83 o 
 -18   6   3      322.96      332.85    139.30 o 
 -16   6   3      298.40      436.89    150.99 o 
 -14   6   3    19540.33    18610.31    673.72 o 
 -12   6   3      221.87      263.28    111.80 o 
 -10   6   3     2164.79     2170.69    131.62 o 
  -8   6   3       73.35       -3.93     47.37 o 
  -6   6   3      160.96      117.19     56.79 o 
  -4   6   3     1575.77     1727.98    144.37 o 
  -2   6   3     1969.52     2020.65    117.41 o 
   0   6   3      306.34      324.96     62.60 o 
   2   6   3       44.85       -2.61     50.06 o 
   4   6   3     1482.96     1573.55    201.00 o 
   6   6   3      211.01      172.08     61.41 o 
   8   6   3      593.15      580.31     95.42 o 
  10   6   3      181.79      198.66     95.56 o 
  12   6   3     5919.68     5885.81    237.09 o 
  14   6   3        4.47      -24.01     77.71 o 
  16   6   3     6138.12     5709.38    241.26 o 
  18   6   3      469.43      516.36    105.30 o 
  20   6   3       52.02       -2.91     79.54 o 
  22   6   3       13.51      -42.44     77.53 o 
  24   6   3       53.33       57.65     89.97 o 
  26   6   3       23.77      -52.69     95.04 o 
  28   6   3       67.22      -53.56    102.20 o 
 -27   7   3       52.05       -1.86    135.50 o 
 -25   7   3        2.42     -126.04    122.67 o 
 -23   7   3      669.21      802.41    192.13 o 
 -21   7   3      115.17       77.87    130.80 o 
 -19   7   3      301.44      335.27    237.54 o 
 -17   7   3     1314.70     1195.43    184.87 o 
 -15   7   3      383.58      557.32    177.89 o 
 -13   7   3     2601.04     3271.84    283.73 o 
 -11   7   3      252.97      123.62     97.29 o 
  -9   7   3      644.00      630.99    154.51 o 
  -7   7   3        6.73      -86.15     63.73 o 
  -5   7   3      225.41      217.41     73.26 o 
  -3   7   3      343.43      365.06     92.59 o 
  -1   7   3     1230.69     1395.96    164.61 o 
   1   7   3        1.16       31.33     73.70 o 
   3   7   3      335.95      379.60    144.45 o 
   5   7   3      145.28      -11.96     83.07 o 
   7   7   3     2614.59     3050.17    429.68 o 
   9   7   3     5029.72     4192.81    392.59 o 
  11   7   3      506.09      527.74    162.02 o 
  13   7   3       64.36      163.88    132.02 o 
  15   7   3      921.20      665.96    183.85 o 
  17   7   3      171.53      134.27    142.80 o 
  19   7   3      226.50      225.75    158.51 o 
  21   7   3       55.22      -64.14    123.12 o 
  23   7   3        2.86      -48.77    155.69 o 
  25   7   3       29.55      -96.23    151.76 o 
 -24   8   3        3.52     -160.16    131.66 o 
 -22   8   3      465.76      286.83    303.65 o 
 -20   8   3       34.42      -89.61    125.18 o 
 -18   8   3      204.12      126.06    132.41 o 
 -16   8   3       59.74     -117.33    117.45 o 
 -14   8   3        0.10      -14.04    118.83 o 
 -12   8   3      328.60      318.15    129.89 o 
 -10   8   3       22.55     -143.71    129.79 o 
  -8   8   3      274.00      270.98    206.64 o 
  -6   8   3      110.39      -51.59     97.99 o 
  -4   8   3       18.75      -22.90     70.59 o 
  -2   8   3        4.96      -43.68     83.24 o 
   0   8   3       39.39      -48.79     84.20 o 
   2   8   3       82.25       41.46    110.57 o 
   4   8   3      201.24      228.17    131.83 o 
   6   8   3      173.82      173.87    152.90 o 
   8   8   3      988.42      674.79    260.92 o 
  10   8   3       89.23       24.99    122.20 o 
  12   8   3     1409.37     1682.97    300.69 o 
  14   8   3      254.09      574.34    177.44 o 
  16   8   3       61.16      128.96    151.80 o 
  18   8   3      112.81        5.24    143.65 o 
  20   8   3       56.16       -3.92    156.96 o 
 -19   9   3      213.62      241.84    222.50 o 
 -17   9   3        0.04     -137.58    204.22 o 
 -15   9   3       46.70       -9.67    211.21 o 
 -13   9   3        0.54      -32.25    178.96 o 
 -11   9   3       13.15      -85.45    209.60 o 
  -9   9   3      347.69      174.66    199.92 o 
  -7   9   3      147.21      122.00    234.86 o 
  -5   9   3       48.86       61.27    184.88 o 
  -3   9   3       35.24     -127.62    116.27 o 
  -1   9   3      140.15       38.31     87.55 o 
   1   9   3        7.56      -77.73    165.26 o 
   3   9   3      183.69      364.78    239.42 o 
   5   9   3       44.18       85.74    141.03 o 
   7   9   3      199.04        8.96    137.19 o 
   9   9   3      116.05      133.41    149.91 o 
  11   9   3      223.25      339.75    164.87 o 
  13   9   3       85.15      -72.53    163.58 o 
  15   9   3       59.97      116.43    167.66 o 
 -10  10   3        0.43      -15.45    170.22 o 
  -8  10   3        9.79      -97.57    170.12 o 
  -6  10   3        0.24     -119.76    171.71 o 
  -4  10   3       13.63      -90.07    160.31 o 
   0  10   3        3.86       -2.69    188.64 o 
   2  10   3       60.67      -75.51    149.96 o 
   4  10   3        2.60       48.34    146.10 o 
   6  10   3       19.85       78.92    195.62 o 
   8  10   3       97.85      -62.17    177.43 o 
 -36   0   4        0.05     -107.49    168.22 o 
 -34   0   4     1169.36     1110.87    279.46 o 
 -32   0   4     1297.66     1207.07    278.39 o 
 -30   0   4     5702.91     5347.43    410.06 o 
 -28   0   4      554.34      555.70    184.34 o 
 -26   0   4     1754.21     1788.57    273.01 o 
 -24   0   4       18.71      -43.94     62.51 o 
 -22   0   4     5426.54     5255.25    233.59 o 
 -20   0   4     4263.86     4306.24    197.14 o 
 -18   0   4      990.70     1215.11    199.66 o 
 -16   0   4      527.28      529.01    101.31 o 
 -14   0   4     3901.81     3506.07    153.21 o 
 -12   0   4    14215.35    13413.68    430.48 o 
 -10   0   4      696.34      703.70     59.75 o 
  -8   0   4    31479.72    33000.70    967.58 o 
  -6   0   4    23485.03    23570.93    696.28 o 
  -4   0   4    58375.20    61613.36   1764.46 o 
  -2   0   4    23172.01    22849.36    942.65 o 
   0   0   4   532242.06   514988.38  23354.29 o 
   2   0   4    23887.43    24081.63    578.92 o 
   4   0   4       39.10       -2.39     18.39 o 
   6   0   4     3907.01     3726.67    120.12 o 
   8   0   4     7178.10     8020.55    222.01 o 
  10   0   4     5849.48     5869.69    177.37 o 
  12   0   4     3378.95     3689.71    129.51 o 
  14   0   4     1462.02     1543.77     79.41 o 
  16   0   4    14142.91    14565.14    395.27 o 
  18   0   4       41.82       54.06     45.99 o 
  20   0   4      346.76      354.12     71.11 o 
  22   0   4      167.03      207.84     89.68 o 
  24   0   4     2542.41     2915.56    369.75 o 
  26   0   4    24509.74    24512.71   1230.18 o 
  28   0   4      280.43      340.73    196.70 o 
  30   0   4      128.02       84.38    179.50 o 
  32   0   4       21.11     -181.65    174.13 o 
  34   0   4       66.44       31.71    192.94 o 
 -37   1   4       92.45      -68.25    130.68 o 
 -35   1   4        9.16     -127.52    111.79 o 
 -33   1   4       77.75       66.31    111.57 o 
 -31   1   4      311.57      260.03    186.22 o 
 -29   1   4      188.09      319.61    120.92 o 
 -27   1   4       24.63       49.30     79.64 o 
 -25   1   4      132.29       79.96     67.67 o 
 -23   1   4        5.10       12.59     58.23 o 
 -21   1   4       19.71      -10.71     41.71 o 
 -19   1   4    15631.58    15477.44    365.97 o 
 -17   1   4      145.10      168.01     41.93 o 
 -15   1   4      158.76       84.75     33.20 o 
 -13   1   4     1456.13     1367.51     58.31 o 
 -11   1   4     1837.91     1493.92     57.15 o 
  -9   1   4      282.06      379.04     63.81 o 
  -7   1   4   204567.67   210175.09   4211.58 o 
  -5   1   4    56018.54    57110.74   1036.36 o 
  -3   1   4      585.39      537.21     25.21 o 
  -1   1   4     1258.48     1343.40     54.39 o 
   1   1   4    13157.49    13316.10    286.82 o 
   3   1   4     9544.04     9911.70    201.06 o 
   5   1   4     1471.11     1359.57     46.70 o 
   7   1   4     5702.93     5180.48    109.05 o 
   9   1   4    11325.43    11109.09    210.02 o 
  11   1   4     2856.87     2859.39     74.84 o 
  13   1   4     1573.87     1700.46     56.61 o 
  15   1   4        6.01      -12.28     27.08 o 
  17   1   4      413.47      432.84     46.87 o 
  19   1   4     5430.40     5472.64    151.43 o 
  21   1   4      675.59      748.86     91.65 o 
  23   1   4     2446.04     2406.99    130.61 o 
  25   1   4      377.80      247.10     98.63 o 
  27   1   4      130.24      101.59    108.97 o 
  29   1   4      173.28      174.91    126.78 o 
  31   1   4      228.65      174.32    144.58 o 
  33   1   4      770.47     1002.89    207.91 o 
 -36   2   4        0.70      -59.92    131.15 o 
 -34   2   4      105.82       42.76    119.87 o 
 -32   2   4      553.40      606.47    271.94 o 
 -30   2   4      525.51      731.92    154.02 o 
 -28   2   4     2193.54     2847.24    231.45 o 
 -26   2   4      761.53      891.39    120.69 o 
 -24   2   4     2732.33     2484.77    134.79 o 
 -22   2   4       61.53      -33.07     54.65 o 
 -20   2   4       29.26      -68.08     45.39 o 
 -18   2   4      299.47      335.41     66.83 o 
 -16   2   4     1508.59     1434.32     73.98 o 
 -14   2   4       18.01       21.73     29.26 o 
 -12   2   4     1267.49     1243.11     51.59 o 
 -10   2   4     4197.44     4169.72    114.86 o 
  -8   2   4     6074.18     5610.32    125.39 o 
  -6   2   4     1494.78     1266.14     43.48 o 
  -4   2   4     6941.44     6659.96    156.57 o 
  -2   2   4    16097.86    15981.39    402.10 o 
   0   2   4     6380.85     6245.96    179.75 o 
   2   2   4     2181.46     1842.90     73.46 o 
   4   2   4      320.16      343.56     40.21 o 
   6   2   4    43893.81    45773.88    951.09 o 
   8   2   4      271.19      224.05     34.23 o 
  10   2   4    10923.00    11394.63    245.90 o 
  12   2   4      525.09      686.08     72.85 o 
  14   2   4    10024.65    10224.66    232.20 o 
  16   2   4      288.80      282.11     54.77 o 
  18   2   4      123.03       64.15     60.26 o 
  20   2   4        3.99      -29.66     54.49 o 
  22   2   4      243.33       63.25     66.31 o 
  24   2   4      996.45      936.62    121.79 o 
  26   2   4      258.16      201.46    101.70 o 
  28   2   4      259.25       92.01    114.85 o 
  30   2   4        7.82      -77.21    111.07 o 
  32   2   4      396.91      394.46    163.70 o 
 -35   3   4      247.71      173.94    213.63 o 
 -33   3   4       61.98      180.30    175.74 o 
 -31   3   4      254.99      247.81    104.46 o 
 -29   3   4      265.79      340.56    103.16 o 
 -27   3   4        4.33      -35.72     73.29 o 
 -25   3   4     1664.68     1979.74    176.80 o 
 -23   3   4      353.33      308.44     84.00 o 
 -21   3   4      297.23      420.36     87.06 o 
 -19   3   4     1041.93     1345.01    124.23 o 
 -17   3   4       11.35      -12.59     42.64 o 
 -15   3   4        1.88        6.97     60.81 o 
 -13   3   4     6071.86     6420.48    169.81 o 
 -11   3   4      579.79      707.73     67.44 o 
  -9   3   4     1762.56     1694.53     57.86 o 
  -7   3   4      157.66      232.82     33.07 o 
  -5   3   4      235.55      425.62     54.35 o 
  -3   3   4    10604.34    10751.31    294.22 o 
  -1   3   4      581.54      557.18    102.32 o 
   1   3   4      365.59      442.32     50.04 o 
   3   3   4     1136.85     1114.31     59.03 o 
   5   3   4     1213.42     1116.72     71.75 o 
   7   3   4     2276.67     2353.06     78.15 o 
   9   3   4    12107.70    12072.84    263.23 o 
  11   3   4     4428.89     4603.21    127.71 o 
  13   3   4      491.44      501.39     53.79 o 
  15   3   4        6.59      -63.90     42.60 o 
  17   3   4       20.27       18.46     53.70 o 
  19   3   4        1.86       21.34     55.58 o 
  21   3   4      489.58      481.68    115.27 o 
  23   3   4       55.18      -10.61     75.89 o 
  25   3   4      321.70      283.94     90.27 o 
  27   3   4        0.33      -77.85     77.90 o 
  29   3   4        0.01     -132.73     93.36 o 
  31   3   4        3.57      -41.68    125.22 o 
 -34   4   4       45.97       24.77    134.09 o 
 -32   4   4        7.05      -96.79     94.70 o 
 -30   4   4      159.84      118.57    106.43 o 
 -28   4   4      915.35     1131.42    266.68 o 
 -26   4   4      377.50      376.70    104.75 o 
 -24   4   4     2078.93     2267.86    181.84 o 
 -22   4   4     1971.06     2297.72    178.61 o 
 -20   4   4        2.67      -38.63     58.44 o 
 -18   4   4      441.83      361.74     80.42 o 
 -16   4   4      205.77      138.18     65.99 o 
 -14   4   4      116.03       42.86     53.14 o 
 -12   4   4       62.21       90.08     34.42 o 
 -10   4   4       36.90       98.37     35.28 o 
  -8   4   4     3380.17     3472.07     99.43 o 
  -6   4   4      169.19      149.26     47.22 o 
  -4   4   4     5421.78     6314.43    252.30 o 
  -2   4   4    10477.97    11720.74    331.55 o 
   0   4   4      265.04      275.13     45.46 o 
   2   4   4     3354.24     3794.99    119.76 o 
   4   4   4        3.07      -46.67     31.12 o 
   6   4   4        0.31      -19.25     33.90 o 
   8   4   4      855.01     1119.98     81.45 o 
  10   4   4       26.71      -16.83     34.41 o 
  12   4   4      690.10      756.64     74.97 o 
  14   4   4     1551.02     1638.47    126.13 o 
  16   4   4       27.29       15.79     53.89 o 
  18   4   4       41.24       45.81     61.65 o 
  20   4   4      341.23      307.99     83.84 o 
  22   4   4      487.38      322.93     89.04 o 
  24   4   4      769.29      758.90    133.80 o 
  26   4   4       88.13       50.28     94.12 o 
  28   4   4       71.81       30.72     95.97 o 
  30   4   4        5.59      -30.73    112.51 o 
 -33   5   4       68.59     -118.71    109.88 o 
 -31   5   4        5.80      -97.59     96.52 o 
 -29   5   4      105.35      127.49    107.74 o 
 -27   5   4        7.95      -44.33    132.31 o 
 -25   5   4      330.21      238.30    102.33 o 
 -23   5   4       34.75      -48.14     77.71 o 
 -21   5   4        8.72       11.44     80.18 o 
 -19   5   4     3324.82     2882.87    154.26 o 
 -17   5   4        2.98      -15.88     61.99 o 
 -15   5   4       55.89      -33.16     56.60 o 
 -13   5   4       38.48       41.13     60.07 o 
 -11   5   4       36.65       57.80     43.93 o 
  -9   5   4      726.82      742.16     73.29 o 
  -7   5   4     1193.52     1303.17    136.60 o 
  -5   5   4     1622.54     1416.76    362.50 o 
  -3   5   4     1208.78     1384.40    142.38 o 
  -1   5   4      346.01      531.05     61.51 o 
   1   5   4     1014.60     1080.31    105.32 o 
   3   5   4      340.32      324.22     56.93 o 
   5   5   4      299.02      258.64     84.01 o 
   7   5   4       33.08      -33.55     41.23 o 
   9   5   4     1060.75     1211.61    150.40 o 
  11   5   4     2816.08     2834.73    141.63 o 
  13   5   4       98.29      -31.34     61.20 o 
  15   5   4      847.27      814.62    102.30 o 
  17   5   4      693.79      839.66    109.95 o 
  19   5   4      528.27      612.74    103.10 o 
  21   5   4       36.23      -38.20     71.74 o 
  23   5   4       87.88      -37.57     86.65 o 
  25   5   4       96.10       67.53     88.79 o 
  27   5   4       34.34     -119.72     99.30 o 
  29   5   4       69.11       94.71    111.72 o 
 -30   6   4        0.16     -166.07    244.53 o 
 -28   6   4        0.64      -49.35    115.83 o 
 -26   6   4      226.91      295.55    151.32 o 
 -24   6   4       71.34      232.94    134.42 o 
 -22   6   4     1694.88     1918.68    183.82 o 
 -20   6   4       86.85      -64.19     78.86 o 
 -18   6   4     2258.21     3082.45    218.24 o 
 -16   6   4     2149.98     2439.14    169.57 o 
 -14   6   4    18716.21    18332.06    667.95 o 
 -12   6   4       23.75      -77.68     84.05 o 
 -10   6   4      135.72      165.26     68.08 o 
  -8   6   4      543.70      737.92    120.23 o 
  -6   6   4      212.59      280.92     75.91 o 
  -4   6   4     2285.04     2211.75    120.03 o 
  -2   6   4      508.50      673.24     96.12 o 
   0   6   4      881.05     1084.51    121.23 o 
   2   6   4       39.83       10.88     62.19 o 
   4   6   4     2616.28     2356.91    131.59 o 
   6   6   4        0.63       -9.14     48.97 o 
   8   6   4     2200.71     1828.78    166.22 o 
  10   6   4      451.62      464.18     95.65 o 
  12   6   4     4154.72     4401.75    197.69 o 
  14   6   4      218.51      111.19     84.11 o 
  16   6   4        0.22       27.35     87.98 o 
  18   6   4      489.69      540.41    102.33 o 
  20   6   4      203.75      171.88     87.30 o 
  22   6   4      470.21      393.39    113.66 o 
  24   6   4       71.44      -90.72     83.13 o 
  26   6   4       19.02       -8.94     96.10 o 
 -27   7   4        2.58     -103.17    127.34 o 
 -25   7   4        8.06     -156.99    126.47 o 
 -23   7   4      276.10      210.69    142.86 o 
 -21   7   4      935.44     1253.20    200.25 o 
 -19   7   4      120.16      196.54    128.84 o 
 -17   7   4      428.49      634.77    154.71 o 
 -15   7   4       50.06      171.57    117.20 o 
 -13   7   4      349.45      420.53    130.93 o 
 -11   7   4       49.88        9.67     97.54 o 
  -9   7   4       19.60      -82.21     85.30 o 
  -7   7   4       48.44      114.38     80.26 o 
  -5   7   4      882.46     1095.01    111.09 o 
  -3   7   4        4.05      -44.53     69.26 o 
  -1   7   4     1363.65     1308.30    231.39 o 
   1   7   4        3.41      -59.00     73.29 o 
   3   7   4     2071.51     2396.96    254.24 o 
   5   7   4        2.87     -108.67     75.40 o 
   7   7   4     3735.07     3626.14    235.42 o 
   9   7   4     1122.97      871.14    184.25 o 
  11   7   4      369.90      385.32    155.80 o 
  13   7   4      284.13      157.65    141.66 o 
  15   7   4      119.45      172.02    138.19 o 
  17   7   4      285.73      117.09    145.55 o 
  19   7   4      647.30      474.65    172.83 o 
  21   7   4        5.56     -171.56    130.31 o 
  23   7   4      130.46       29.35    154.68 o 
 -24   8   4      521.63      244.01    171.89 o 
 -22   8   4      149.21       58.94    133.02 o 
 -20   8   4      105.86      -19.47    185.14 o 
 -18   8   4      128.12      108.19    135.05 o 
 -16   8   4      534.72      702.24    388.02 o 
 -14   8   4        3.37     -168.73    140.00 o 
 -12   8   4      155.82      -55.20    111.53 o 
 -10   8   4      821.62      853.88    171.29 o 
  -8   8   4       43.00      -97.98    102.24 o 
  -6   8   4      328.76      336.27    109.35 o 
  -4   8   4       13.18      -64.43     71.52 o 
  -2   8   4      222.15      143.27     90.48 o 
   0   8   4      315.09      308.33    104.64 o 
   2   8   4     5067.99     4275.75    207.25 o 
   4   8   4       47.90       74.36    125.59 o 
   6   8   4      860.04      833.16    194.36 o 
   8   8   4      403.16      269.13    145.26 o 
  10   8   4      266.87      292.95    157.61 o 
  12   8   4     1924.18     2760.64    308.68 o 
  14   8   4     1112.42     1393.40    233.85 o 
  16   8   4        4.63      -54.02    141.21 o 
  18   8   4      138.67      158.16    171.53 o 
  20   8   4       88.56       91.11    143.81 o 
 -19   9   4        1.07     -211.21    224.11 o 
 -17   9   4      112.66     -146.72    217.12 o 
 -15   9   4       20.89      -27.50    137.63 o 
 -13   9   4       77.69      179.50    232.71 o 
 -11   9   4       29.76       91.59    284.84 o 
  -9   9   4       31.38       47.83    178.96 o 
  -7   9   4        5.89     -148.79    123.76 o 
  -5   9   4      204.31       33.17    129.76 o 
  -3   9   4        0.86      -88.95     97.29 o 
  -1   9   4        0.41     -136.16     90.77 o 
   1   9   4       57.58       -2.05    127.10 o 
   3   9   4       52.96      -27.13    139.62 o 
   5   9   4      400.51      296.61    163.21 o 
   7   9   4        9.95       16.63    137.01 o 
   9   9   4      538.38      430.04    168.75 o 
  11   9   4       68.72     -151.45    137.10 o 
  13   9   4       96.17      -99.11    139.63 o 
  15   9   4       76.99      -64.78    157.86 o 
 -10  10   4        7.63      -46.76    259.58 o 
  -8  10   4       31.96     -242.92    203.69 o 
  -6  10   4      104.50      -92.98    231.63 o 
  -4  10   4       21.77      -90.02    163.10 o 
   0  10   4        0.30      -63.95    197.24 o 
   2  10   4        1.49     -196.62    143.79 o 
   4  10   4       32.71     -159.24    147.34 o 
   6  10   4      137.68     -188.75    158.27 o 
 -37   1   5        9.07      -62.64    202.07 o 
 -35   1   5       31.31      -87.28    116.09 o 
 -33   1   5       45.81       58.16    110.75 o 
 -31   1   5      202.42      224.33    122.46 o 
 -29   1   5      939.26      868.45    156.19 o 
 -27   1   5      239.76      272.15     89.73 o 
 -25   1   5     1385.01     1958.04    150.43 o 
 -23   1   5      766.13     1043.35    112.93 o 
 -21   1   5      989.35     1227.68     91.21 o 
 -19   1   5      624.18      744.59     71.59 o 
 -17   1   5      550.13      546.92     59.56 o 
 -15   1   5     2530.77     2216.42     81.57 o 
 -13   1   5     3031.46     3278.41    100.96 o 
 -11   1   5        1.69       -4.86     23.07 o 
  -9   1   5        0.84      -18.29     22.63 o 
  -7   1   5      954.88      915.96     58.77 o 
  -5   1   5   212515.39   213084.98   4251.59 o 
  -3   1   5     2667.19     2602.71     72.21 o 
  -1   1   5     4397.91     4599.09    134.92 o 
   1   1   5      528.92      539.93     46.00 o 
   3   1   5     4138.37     3914.33     95.63 o 
   5   1   5     1428.99     1276.21     47.34 o 
   7   1   5    30583.06    30772.40    529.97 o 
   9   1   5      711.59      693.58     48.19 o 
  11   1   5     1057.44     1119.83     63.31 o 
  13   1   5      121.94      135.84     31.84 o 
  15   1   5     2489.31     2409.65     74.08 o 
  17   1   5       95.10       46.94     34.53 o 
  19   1   5      150.36      148.95     68.44 o 
  21   1   5     1043.38     1105.10    105.73 o 
  23   1   5      972.23      916.45    126.41 o 
  25   1   5     2380.13     2532.01    268.25 o 
  27   1   5       79.40      -36.48    109.03 o 
  29   1   5        0.04        2.69    110.97 o 
  31   1   5      221.93      184.25    141.49 o 
  33   1   5       99.13      -21.89    147.72 o 
 -36   2   5      881.54      833.73    365.99 o 
 -34   2   5        0.05     -118.56    101.92 o 
 -32   2   5       53.04      -77.86     95.65 o 
 -30   2   5      829.85      506.86    140.40 o 
 -28   2   5       71.14      -40.89     73.93 o 
 -26   2   5      145.82       34.83     73.49 o 
 -24   2   5      493.69      488.74    119.12 o 
 -22   2   5     1342.45     1582.25    135.56 o 
 -20   2   5       61.80       19.20     49.63 o 
 -18   2   5     1819.93     1719.45     77.49 o 
 -16   2   5       12.33       18.89     32.08 o 
 -14   2   5    16079.55    17204.36    389.14 o 
 -12   2   5     1890.57     1758.24     66.65 o 
 -10   2   5     2474.55     2672.79     86.69 o 
  -8   2   5     7210.10     7395.20    160.12 o 
  -6   2   5    22576.28    22685.71    431.93 o 
  -4   2   5    34304.95    35372.72    846.86 o 
  -2   2   5      586.62      730.26    127.46 o 
   0   2   5    13630.04    13264.30    292.68 o 
   2   2   5     1300.67     1282.12     50.04 o 
   4   2   5     3493.88     3396.25     90.72 o 
   6   2   5    13950.05    13998.05    287.50 o 
   8   2   5       44.63       25.59     27.05 o 
  10   2   5     3388.42     3393.56     99.70 o 
  12   2   5    11422.87    12581.97    273.82 o 
  14   2   5     1021.21     1263.74     73.48 o 
  16   2   5     1228.86     1163.34     80.13 o 
  18   2   5       11.82       -6.18     49.32 o 
  20   2   5     1023.37      986.31    105.59 o 
  22   2   5      667.89      578.40     94.07 o 
  24   2   5       27.18      -14.66     68.94 o 
  26   2   5       40.70       12.49     88.51 o 
  28   2   5       25.59       15.92    111.79 o 
  30   2   5        2.76       22.24    128.31 o 
  32   2   5      127.44      110.45    148.49 o 
 -35   3   5      256.29      485.54    193.74 o 
 -33   3   5        1.11      -42.79    118.30 o 
 -31   3   5        0.26      -69.28     85.96 o 
 -29   3   5      101.70       64.34     82.35 o 
 -27   3   5       98.99       57.89     81.82 o 
 -25   3   5       17.85      -33.14     63.40 o 
 -23   3   5      426.25      267.62    163.53 o 
 -21   3   5       58.71        4.04     55.32 o 
 -19   3   5       39.35       59.63     56.23 o 
 -17   3   5      656.90      742.81     93.46 o 
 -15   3   5      515.61      598.10     95.24 o 
 -13   3   5      475.93      555.97     50.42 o 
 -11   3   5      158.53      109.61     31.49 o 
  -9   3   5      951.67      960.61     54.41 o 
  -7   3   5    10740.92    11237.41    234.90 o 
  -5   3   5       80.74       48.88     37.88 o 
  -3   3   5    29864.64    32846.18    803.09 o 
  -1   3   5     1431.98     1373.91     51.17 o 
   1   3   5     4779.27     4456.78    122.33 o 
   3   3   5      653.83      658.54     46.97 o 
   5   3   5    10171.12    11052.35    301.95 o 
   7   3   5     2262.35     2242.33     77.66 o 
   9   3   5     1356.98     1424.29    107.05 o 
  11   3   5       57.31       66.90     35.11 o 
  13   3   5     1155.39     1098.87     68.86 o 
  15   3   5      938.65      968.22    128.65 o 
  17   3   5     1772.24     1807.43    342.26 o 
  19   3   5        1.38      -69.81     57.58 o 
  21   3   5        6.01      -84.18     56.12 o 
  23   3   5     1213.96     1368.62    162.90 o 
  25   3   5       28.48       -5.48     76.03 o 
  27   3   5      395.89      146.77    101.53 o 
  29   3   5       10.16      -39.93     98.40 o 
  31   3   5       47.23     -111.06    121.47 o 
 -34   4   5        1.26     -145.54    118.94 o 
 -32   4   5       34.96       70.28    106.34 o 
 -30   4   5        0.81       89.82     96.69 o 
 -28   4   5      293.00      275.54    103.82 o 
 -26   4   5       32.65       27.19     82.37 o 
 -24   4   5      601.69      366.42    103.25 o 
 -22   4   5      300.97      180.93     81.21 o 
 -20   4   5     1225.31     1530.34    140.28 o 
 -18   4   5      684.54      808.17    101.28 o 
 -16   4   5        5.46       -6.24     53.17 o 
 -14   4   5     4407.27     4416.56    141.54 o 
 -12   4   5        0.00       17.01     32.33 o 
 -10   4   5     9854.75    10468.94    230.47 o 
  -8   4   5      935.55     1054.90     70.46 o 
  -6   4   5      544.88      601.37     71.26 o 
  -4   4   5     4677.24     4661.48    164.46 o 
  -2   4   5    14652.75    15768.81    360.72 o 
   0   4   5       28.24       23.88     34.69 o 
   2   4   5     1493.61     1618.48    138.46 o 
   4   4   5     7124.38     7108.17    231.08 o 
   6   4   5       10.57        8.55     34.91 o 
   8   4   5       37.73      -14.52     35.85 o 
  10   4   5       77.18       53.71     39.25 o 
  12   4   5        0.43      -21.65     42.60 o 
  14   4   5      640.03      533.78    106.74 o 
  16   4   5       67.66       83.24     61.95 o 
  18   4   5        7.02       -3.93     58.93 o 
  20   4   5       63.44      -16.00     78.22 o 
  22   4   5       15.37      -73.38     81.51 o 
  24   4   5      269.65      185.23     89.76 o 
  26   4   5       18.66     -104.62     98.28 o 
  28   4   5      167.25       84.13     98.83 o 
  30   4   5        0.27        0.17    115.68 o 
 -33   5   5       33.80      -73.87    108.83 o 
 -31   5   5       27.67      -11.67    105.69 o 
 -29   5   5        6.91      -37.02     91.20 o 
 -27   5   5      224.22      211.87    102.26 o 
 -25   5   5        3.72     -116.23     77.49 o 
 -23   5   5     1288.04     1584.41    157.42 o 
 -21   5   5     1189.13     1352.43    160.69 o 
 -19   5   5     2481.24     2213.30    301.95 o 
 -17   5   5      653.05      494.17     96.60 o 
 -15   5   5     1957.54     2028.56    315.47 o 
 -13   5   5      767.02      854.67    122.25 o 
 -11   5   5      181.17      124.96     50.02 o 
  -9   5   5     1780.63     1805.72    218.60 o 
  -7   5   5     1708.39     1828.65    124.04 o 
  -5   5   5     2422.64     2351.18    115.39 o 
  -3   5   5      693.79      739.81     91.17 o 
  -1   5   5      283.20      337.85     54.13 o 
   1   5   5      298.49      338.88     57.88 o 
   3   5   5     1107.79     1282.33    132.26 o 
   5   5   5       55.77      -23.65     39.54 o 
   7   5   5      860.18     1149.05     90.15 o 
   9   5   5      112.50      108.09     50.30 o 
  11   5   5      250.39      285.19     79.25 o 
  13   5   5      176.40      113.03     65.13 o 
  15   5   5      189.83      150.73     73.71 o 
  17   5   5      858.26      945.05    120.31 o 
  19   5   5     1183.19     1202.13    132.89 o 
  21   5   5       69.00       94.96     85.96 o 
  23   5   5       34.63     -123.03     85.88 o 
  25   5   5       92.65      -40.68     95.54 o 
  27   5   5        3.10     -104.71     93.30 o 
  29   5   5       36.73       -2.98    107.37 o 
 -30   6   5       23.29     -142.05    121.91 o 
 -28   6   5      214.30      262.11    280.00 o 
 -26   6   5      769.34      920.30    212.28 o 
 -24   6   5      200.71      179.52    132.36 o 
 -22   6   5       97.71      206.44    116.02 o 
 -20   6   5     1076.36     1270.56    228.14 o 
 -18   6   5      137.73       80.72    111.17 o 
 -16   6   5     1500.32     1611.20    205.15 o 
 -14   6   5     1798.25     2214.36    322.46 o 
 -12   6   5      130.24       97.48     97.03 o 
 -10   6   5      233.27      232.53     73.36 o 
  -8   6   5      767.42     1015.77    118.14 o 
  -6   6   5      842.91     1065.38    102.76 o 
  -4   6   5     1488.73     1731.66    141.75 o 
  -2   6   5      694.14      723.84    103.38 o 
   0   6   5       52.52      -83.64     59.40 o 
   2   6   5       12.50      -36.69     63.81 o 
   4   6   5        9.70      -83.02     55.88 o 
   6   6   5        0.10      -95.80     63.87 o 
   8   6   5       42.94      -11.59     95.55 o 
  10   6   5       86.55       37.11    109.25 o 
  12   6   5     1278.00     1177.27    194.36 o 
  14   6   5        5.45       23.46    121.90 o 
  16   6   5       96.02       99.15    128.24 o 
  18   6   5      181.39      107.72    133.70 o 
  20   6   5       55.74      -18.11    106.75 o 
  22   6   5       12.80       70.41    113.63 o 
  24   6   5       58.76      146.84    148.55 o 
  26   6   5      329.30      142.41    141.17 o 
 -27   7   5       94.23       71.54    143.86 o 
 -25   7   5      123.25      101.99    132.89 o 
 -23   7   5        5.95      -53.42    125.10 o 
 -21   7   5       37.99       40.05    127.50 o 
 -19   7   5      327.71      253.17    160.15 o 
 -17   7   5      124.41       31.71    115.68 o 
 -15   7   5      551.82      803.93    167.73 o 
 -13   7   5       27.64      -60.94     96.70 o 
 -11   7   5       61.24     -106.67     98.98 o 
  -9   7   5       50.48      -84.20     73.14 o 
  -7   7   5      629.33      386.72    132.57 o 
  -5   7   5     1518.17     1869.21    320.86 o 
  -3   7   5       18.37      -32.67     85.35 o 
  -1   7   5        7.53      -51.61     72.21 o 
   1   7   5      728.53      765.04    120.81 o 
   3   7   5     1855.69     1891.89    170.37 o 
   5   7   5        0.03      -48.78    101.08 o 
   7   7   5     3253.90     4122.56    370.29 o 
   9   7   5       16.67      131.69    128.34 o 
  11   7   5     4540.43     4060.54    264.49 o 
  13   7   5        3.82     -119.26    121.77 o 
  15   7   5       12.68     -195.81    191.32 o 
  17   7   5      350.41        9.04    136.91 o 
  19   7   5       96.93        9.26    147.53 o 
  21   7   5       16.19     -165.28    150.07 o 
  23   7   5       34.65      -72.35    154.01 o 
 -24   8   5       18.68      -64.83    219.00 o 
 -22   8   5      282.77      383.06    161.84 o 
 -20   8   5      159.83       63.40    133.29 o 
 -18   8   5      120.37      189.53    145.91 o 
 -16   8   5      141.15      198.87    136.21 o 
 -14   8   5      532.89      567.95    202.61 o 
 -12   8   5      125.56      124.56    130.84 o 
 -10   8   5      143.72      176.49    143.73 o 
  -8   8   5      506.95      486.45    161.09 o 
  -6   8   5      196.88      -27.00     84.46 o 
  -4   8   5       92.50       28.55     91.49 o 
  -2   8   5       16.42      -40.05     99.71 o 
   0   8   5     1809.07     1658.32    172.54 o 
   2   8   5     1398.33     1409.51    162.27 o 
   4   8   5       20.18     -125.29    103.12 o 
   6   8   5      215.59      422.22    157.77 o 
   8   8   5      542.26      638.44    175.29 o 
  10   8   5      169.20       43.77    134.93 o 
  12   8   5       22.00      100.18    148.75 o 
  14   8   5       26.67      -58.69    133.95 o 
  16   8   5      139.21       12.02    162.26 o 
  18   8   5        1.01      -82.39    157.75 o 
  20   8   5      265.63      241.47    179.90 o 
 -19   9   5       34.07      -20.22    187.29 o 
 -17   9   5        5.31      -63.04    135.46 o 
 -15   9   5       75.04      162.12    186.49 o 
 -13   9   5       19.03       92.18    139.18 o 
 -11   9   5        0.18      -32.10    127.40 o 
  -9   9   5       67.71      215.23    150.67 o 
  -7   9   5       91.71      -18.14    134.33 o 
  -5   9   5       36.57     -134.73    138.29 o 
  -3   9   5        0.76      -76.20     98.14 o 
  -1   9   5       63.26      -56.97    144.03 o 
   1   9   5       15.12     -118.90    111.72 o 
   3   9   5        4.57      127.90    139.82 o 
   5   9   5      130.49      -25.56    152.17 o 
   7   9   5       26.91      -26.82    144.99 o 
   9   9   5        9.21      -43.00    149.44 o 
  11   9   5        1.82     -132.03    146.83 o 
  13   9   5      346.06      271.92    225.99 o 
  15   9   5        4.20     -165.51    168.21 o 
  -8  10   5       51.03      -52.13    250.98 o 
  -6  10   5       24.63     -173.59    198.31 o 
  -4  10   5      106.30      223.03    234.86 o 
   0  10   5       45.57      195.09    224.65 o 
   2  10   5        6.56       -6.45    213.90 o 
   4  10   5        6.73     -147.79    211.75 o 
 -36   0   6      254.66      244.53    195.09 o 
 -34   0   6      233.28      374.59    200.46 o 
 -32   0   6     1760.12     1896.05    315.47 o 
 -30   0   6     1813.63     1939.05    308.48 o 
 -28   0   6      231.73      -24.72    117.70 o 
 -26   0   6      918.27     1029.18    211.21 o 
 -24   0   6     3095.04     2904.95    166.50 o 
 -22   0   6      156.09       50.81     66.57 o 
 -20   0   6     4064.34     3899.71    186.08 o 
 -18   0   6     3288.74     3209.25    157.98 o 
 -16   0   6     1536.07     1302.55     90.25 o 
 -14   0   6     1686.88     1528.02    178.16 o 
 -12   0   6     1981.25     1772.69     96.09 o 
 -10   0   6     2584.78     2402.83    111.48 o 
  -8   0   6      614.74      643.10    103.72 o 
  -6   0   6   213708.20   226178.06   6406.76 o 
  -4   0   6    60795.19    60753.20   2458.74 o 
  -2   0   6      139.28      106.41     51.59 o 
   0   0   6    10205.42     9600.49    309.53 o 
   2   0   6    21796.01    21821.96    536.82 o 
   4   0   6     6192.84     6270.09    181.80 o 
   6   0   6    29322.76    31305.94    761.84 o 
   8   0   6       26.48       19.41     29.77 o 
  10   0   6     1187.69     1223.89     72.31 o 
  12   0   6     8299.43     8845.29    258.93 o 
  14   0   6     3287.70     2892.80    120.37 o 
  16   0   6     4398.34     4647.90    167.11 o 
  18   0   6     1962.53     1822.82     99.10 o 
  20   0   6     3012.88     3115.14    177.72 o 
  22   0   6     1543.16     1838.33    159.17 o 
  24   0   6     2592.37     2579.13    277.31 o 
  26   0   6     2690.73     3054.21    403.07 o 
  28   0   6       37.39     -105.34    150.48 o 
  30   0   6      147.10      317.08    213.36 o 
  32   0   6      924.93     1129.14    300.42 o 
 -37   1   6        5.32      190.76    145.92 o 
 -35   1   6       93.57      240.96    134.68 o 
 -33   1   6      263.46      456.20    246.68 o 
 -31   1   6       28.83      -80.24     88.57 o 
 -29   1   6      908.81     1335.12    323.26 o 
 -27   1   6      860.03      986.98    126.10 o 
 -25   1   6      387.89      406.61     86.52 o 
 -23   1   6     7300.94     6969.94    244.28 o 
 -21   1   6      662.14      923.55     79.95 o 
 -19   1   6     1719.30     1731.23     83.02 o 
 -17   1   6      398.69      406.57     53.76 o 
 -15   1   6        0.02       -8.28     27.80 o 
 -13   1   6     5293.71     5083.49    140.33 o 
 -11   1   6     1804.46     1834.52     68.38 o 
  -9   1   6    31455.41    32909.79    690.75 o 
  -7   1   6    33729.48    35625.23    740.97 o 
  -5   1   6    52348.35    51362.18   1046.77 o 
  -3   1   6    10480.60    10121.10    266.17 o 
  -1   1   6     2512.33     2455.68     88.73 o 
   1   1   6      128.07      137.85     27.03 o 
   3   1   6     2783.19     2660.96     75.00 o 
   5   1   6     6817.02     6978.92    158.24 o 
   7   1   6     7083.32     6831.66    158.91 o 
   9   1   6      189.31      222.96     33.10 o 
  11   1   6     5866.44     6139.26    136.50 o 
  13   1   6     6671.50     6848.41    151.28 o 
  15   1   6      291.44      274.36     43.04 o 
  17   1   6      369.53      414.61     59.66 o 
  19   1   6        7.16      -24.52     43.91 o 
  21   1   6     7041.67     7324.86    227.27 o 
  23   1   6       22.73      -91.10     70.71 o 
  25   1   6      536.32      348.23    237.54 o 
  27   1   6       26.21       90.46    122.42 o 
  29   1   6      214.92      230.59    148.38 o 
  31   1   6       59.94       72.32    147.96 o 
 -36   2   6       49.29       77.19    142.43 o 
 -34   2   6       35.18      -88.25    113.61 o 
 -32   2   6        2.01      -75.05     83.67 o 
 -30   2   6        1.82     -114.71     90.21 o 
 -28   2   6      251.10      248.46     87.04 o 
 -26   2   6      266.99      203.31     84.14 o 
 -24   2   6        0.37     -116.46     79.26 o 
 -22   2   6        4.95      -24.13     53.77 o 
 -20   2   6       33.23       11.93     49.66 o 
 -18   2   6      170.90      171.82     44.32 o 
 -16   2   6      399.42      427.58     67.24 o 
 -14   2   6      441.76      606.96    104.32 o 
 -12   2   6     1297.89     1373.78     85.67 o 
 -10   2   6     4964.76     5104.45    138.44 o 
  -8   2   6    17838.59    18161.33    355.40 o 
  -6   2   6     5053.48     4991.20    127.33 o 
  -4   2   6      124.50       65.10     34.14 o 
  -2   2   6     6867.34     7240.72    208.06 o 
   0   2   6     2950.16     2786.52     81.95 o 
   2   2   6      999.05     1015.37     75.24 o 
   4   2   6    13226.45    13455.11    307.02 o 
   6   2   6      343.11      506.58     76.08 o 
   8   2   6      377.56      280.68     42.12 o 
  10   2   6     7642.68     8065.73    190.70 o 
  12   2   6     2737.30     2733.29     92.43 o 
  14   2   6      564.27      691.87     64.73 o 
  16   2   6      585.53      533.81     63.04 o 
  18   2   6        5.31      -73.98     49.32 o 
  20   2   6     1436.14     1231.31    116.54 o 
  22   2   6      175.35      194.95     75.17 o 
  24   2   6      888.77     1037.04    116.66 o 
  26   2   6       68.27      -40.67     78.90 o 
  28   2   6       14.87        8.63    119.85 o 
  30   2   6        4.25     -178.34    123.85 o 
  32   2   6       11.85      -45.94    136.50 o 
 -35   3   6        1.69      -75.89    122.17 o 
 -33   3   6     1226.85     1402.82    208.36 o 
 -31   3   6       83.71      137.62     95.96 o 
 -29   3   6      274.44      240.76     94.98 o 
 -27   3   6        0.23      -78.40     71.57 o 
 -25   3   6      146.83       -5.81     69.43 o 
 -23   3   6      365.38      447.49     91.15 o 
 -21   3   6       64.15       88.08     63.59 o 
 -19   3   6     2100.28     2053.32    122.53 o 
 -17   3   6      349.70      300.62     70.13 o 
 -15   3   6     1629.25     1687.18     74.11 o 
 -13   3   6      778.90      729.60     81.22 o 
 -11   3   6      285.60      390.81     42.17 o 
  -9   3   6      141.98      121.52     30.90 o 
  -7   3   6        6.95      -26.66     23.68 o 
  -5   3   6     2030.99     2101.84    119.57 o 
  -3   3   6     4808.22     4875.48    162.38 o 
  -1   3   6      593.70      575.85     65.29 o 
   1   3   6     2734.37     2790.73     87.90 o 
   3   3   6    14344.02    14115.42    324.60 o 
   5   3   6      989.59     1001.33     89.67 o 
   7   3   6     6407.73     6827.71    167.84 o 
   9   3   6      158.70      188.42     41.52 o 
  11   3   6     1614.11     1713.35    155.16 o 
  13   3   6        2.08      -19.72     36.18 o 
  15   3   6      554.55      537.79     94.87 o 
  17   3   6       22.56      -25.06     57.59 o 
  19   3   6     1106.68     1205.52    124.37 o 
  21   3   6       13.15      -92.43     61.62 o 
  23   3   6     1278.42     1221.51    132.99 o 
  25   3   6       66.37      -38.59     78.09 o 
  27   3   6      260.26      175.25    110.95 o 
  29   3   6        6.51      -30.57    109.76 o 
  31   3   6       15.91       -4.88    145.27 o 
 -34   4   6       42.30       12.04    109.27 o 
 -32   4   6       23.67      -44.83     94.59 o 
 -30   4   6        3.66      -70.43     82.85 o 
 -28   4   6      141.39       15.48     86.19 o 
 -26   4   6        8.58       -8.04     75.67 o 
 -24   4   6      217.68       82.87     71.33 o 
 -22   4   6       82.32       13.17     69.48 o 
 -20   4   6      502.38      479.72     92.32 o 
 -18   4   6      193.31      225.70     74.15 o 
 -16   4   6      124.43      121.14     59.75 o 
 -14   4   6       34.96       28.30     42.92 o 
 -12   4   6     8498.68     8469.53    196.26 o 
 -10   4   6    16313.20    16195.53    335.52 o 
  -8   4   6     2289.94     2003.61     87.47 o 
  -6   4   6      158.41      106.12     49.78 o 
  -4   4   6       70.93      263.98     58.64 o 
  -2   4   6    16346.75    17411.94    392.29 o 
   0   4   6      181.34      116.74     34.37 o 
   2   4   6      539.91      643.55     76.17 o 
   4   4   6      773.45      752.74     57.34 o 
   6   4   6      724.09      760.22     76.80 o 
   8   4   6        0.61      -43.61     36.53 o 
  10   4   6        0.10      -24.16     40.38 o 
  12   4   6      382.67      356.07     76.65 o 
  14   4   6       61.88      -20.17     52.09 o 
  16   4   6      985.55      868.14    105.94 o 
  18   4   6      509.85      390.55     89.91 o 
  20   4   6      530.22      335.70     90.89 o 
  22   4   6      538.37      355.31     95.73 o 
  24   4   6      171.29      186.26     90.30 o 
  26   4   6       16.54       42.62     88.57 o 
  28   4   6       11.21      -29.74     96.81 o 
  30   4   6        9.88      -67.05    115.52 o 
 -33   5   6        0.39     -190.78    127.19 o 
 -31   5   6      104.06       81.73    137.99 o 
 -29   5   6       12.88       63.87    101.40 o 
 -27   5   6       14.52     -109.71     80.99 o 
 -25   5   6      107.06       41.98     88.31 o 
 -23   5   6      182.04      203.35    102.02 o 
 -21   5   6     3002.77     2769.37    164.81 o 
 -19   5   6        0.21       65.05     73.92 o 
 -17   5   6      370.49      266.62     83.82 o 
 -15   5   6       63.18       22.83     60.54 o 
 -13   5   6     1215.97     1328.84     89.89 o 
 -11   5   6      199.67      168.07     52.37 o 
  -9   5   6     6667.17     6490.04    191.17 o 
  -7   5   6     1593.20     1604.97    144.90 o 
  -5   5   6     7229.48     6715.45    226.44 o 
  -3   5   6      387.79      636.63     85.96 o 
  -1   5   6      326.12      368.25     81.04 o 
   1   5   6      471.72      589.09     87.27 o 
   3   5   6      696.75      786.15     68.84 o 
   5   5   6      103.91      119.01     47.23 o 
   7   5   6        0.01      -49.67     43.01 o 
   9   5   6     1285.35     1567.07    121.55 o 
  11   5   6     2275.92     2794.82    243.93 o 
  13   5   6        9.61      -64.25     64.25 o 
  15   5   6      430.65      440.75     92.00 o 
  17   5   6     1272.51     1484.15    182.74 o 
  19   5   6       65.45      -35.38     78.54 o 
  21   5   6      340.22      227.56     98.32 o 
  23   5   6      103.55       27.83     93.35 o 
  25   5   6       22.71      -79.95     86.33 o 
  27   5   6       92.03       -5.59    101.54 o 
 -30   6   6       21.59      -67.86    138.36 o 
 -28   6   6        5.77      -28.82    122.66 o 
 -26   6   6       61.45      -33.67    114.16 o 
 -24   6   6       50.36       49.42    125.50 o 
 -22   6   6       20.18     -102.21    108.00 o 
 -20   6   6     1496.86     1499.91    211.89 o 
 -18   6   6       57.93      323.44    137.66 o 
 -16   6   6       78.48      197.61    115.49 o 
 -14   6   6      335.47      435.94    130.65 o 
 -12   6   6      778.39      896.65    111.11 o 
 -10   6   6     1970.83     1976.94    134.79 o 
  -8   6   6      473.50      605.40    121.63 o 
  -6   6   6      293.48      510.40     88.98 o 
  -4   6   6       23.90      -15.99     62.98 o 
  -2   6   6      957.02     1126.81    123.41 o 
   0   6   6       23.01      -48.53     57.90 o 
   2   6   6     1041.84      999.27    147.52 o 
   4   6   6        4.71      -96.69     64.46 o 
   6   6   6       84.07       59.86     74.27 o 
   8   6   6      367.49      295.25    184.88 o 
  10   6   6     1704.74     1686.49    338.58 o 
  12   6   6        0.02     -118.47    108.60 o 
  14   6   6      264.65       87.85    137.67 o 
  16   6   6        3.32       68.81    115.36 o 
  18   6   6      736.03      930.83    284.30 o 
  20   6   6        0.07     -106.88    124.83 o 
  22   6   6      208.78      332.81    141.95 o 
  24   6   6       35.43      -86.73    118.06 o 
  26   6   6       36.63     -143.45    126.81 o 
 -27   7   6       50.52       -1.15    146.43 o 
 -25   7   6        2.04      -72.81    132.87 o 
 -23   7   6       65.00       68.64    130.27 o 
 -21   7   6        9.02      -20.12    124.95 o 
 -19   7   6      651.56      556.08    371.36 o 
 -17   7   6        0.04      -77.90    103.80 o 
 -15   7   6      254.65      135.84    125.01 o 
 -13   7   6      364.49      352.96    137.12 o 
 -11   7   6       20.87      -49.58     96.97 o 
  -9   7   6       27.67      -65.76     66.64 o 
  -7   7   6      212.91      132.43     76.18 o 
  -5   7   6       68.04      107.25    100.90 o 
  -3   7   6       66.38      -33.63     74.42 o 
  -1   7   6        0.05      -54.93     73.50 o 
   1   7   6      613.68      772.85    182.99 o 
   3   7   6      119.60      171.75     93.15 o 
   5   7   6        7.34     -145.57     97.05 o 
   7   7   6      558.48      620.80    305.53 o 
   9   7   6      347.39      341.29    151.54 o 
  11   7   6     1916.23     2072.15    249.71 o 
  13   7   6      201.96       61.90    144.97 o 
  15   7   6        4.20      -23.29    140.63 o 
  17   7   6        3.44     -183.83    122.56 o 
  19   7   6       21.13      -51.06    198.31 o 
  21   7   6      143.02      199.44    199.24 o 
  23   7   6        4.67       67.39    191.41 o 
 -24   8   6       54.66       85.65    145.41 o 
 -22   8   6       43.40       56.16    149.85 o 
 -20   8   6        1.43     -106.76    123.69 o 
 -18   8   6      758.70      882.03    189.55 o 
 -16   8   6      127.78       81.64    120.93 o 
 -14   8   6      202.40       20.62    118.00 o 
 -12   8   6      245.63       73.64    130.41 o 
 -10   8   6     1288.52     1372.79    220.02 o 
  -8   8   6     1128.03     1296.34    213.90 o 
  -6   8   6      102.79       88.18     96.92 o 
  -4   8   6      151.37      -26.19     88.99 o 
  -2   8   6       81.33      -48.35     94.06 o 
   0   8   6     1345.14     1428.14    168.31 o 
   2   8   6     1025.08     1252.36    372.71 o 
   4   8   6      736.76     1061.96    280.54 o 
   6   8   6        5.86     -104.85    116.80 o 
   8   8   6      241.52      177.11    133.91 o 
  10   8   6      354.43      238.94    168.60 o 
  12   8   6      640.55      404.82    186.29 o 
  14   8   6       55.67      -67.34    158.67 o 
  16   8   6       26.43     -156.91    138.29 o 
  18   8   6        1.84     -158.00    210.67 o 
 -17   9   6      100.60     -116.16    133.09 o 
 -15   9   6       38.27     -214.31    145.37 o 
 -13   9   6        5.78     -146.15    131.17 o 
 -11   9   6        0.98      -95.34    135.68 o 
  -9   9   6        2.23      -22.73    126.06 o 
  -7   9   6       15.47     -100.21    129.27 o 
  -5   9   6       41.24      -88.41    104.88 o 
  -3   9   6       33.78       51.23    136.92 o 
  -1   9   6       21.46       72.73    115.01 o 
   1   9   6       43.11        5.68    144.42 o 
   3   9   6      205.90      355.94    273.55 o 
   5   9   6      193.22      -17.74    199.39 o 
   7   9   6        0.11     -188.10    171.44 o 
   9   9   6      116.67       98.35    235.39 o 
  11   9   6        2.06       34.40    229.48 o 
  13   9   6        0.15       65.57    233.24 o 
  -8  10   6       32.95       83.30    220.35 o 
  -6  10   6        6.81     -131.13    238.08 o 
  -4  10   6      163.08      -58.58    246.14 o 
  -2  10   6       50.93       33.32    222.50 o 
   0  10   6       67.51      179.50    243.99 o 
   2  10   6        0.14       82.37    383.72 o 
   4  10   6        2.10       46.35    208.38 o 
 -37   1   7      735.09      933.65    203.42 o 
 -35   1   7      991.37     1184.48    198.85 o 
 -33   1   7      556.49      461.84    142.94 o 
 -31   1   7      458.33      575.36    136.50 o 
 -29   1   7       27.26       66.27     91.94 o 
 -27   1   7      155.14      145.68     77.94 o 
 -25   1   7      677.15      705.40    104.77 o 
 -23   1   7     1858.35     1889.11    152.27 o 
 -21   1   7     1765.80     1568.23    125.67 o 
 -19   1   7      366.46      466.88     61.31 o 
 -17   1   7      936.12     1023.14     93.20 o 
 -15   1   7     2570.76     2462.93     90.24 o 
 -13   1   7      763.97      947.73    122.94 o 
 -11   1   7     3878.79     3870.72    113.59 o 
  -9   1   7     1211.74     1125.84     52.22 o 
  -7   1   7   119450.57   123643.90   2496.97 o 
  -5   1   7    23509.15    23692.81    502.23 o 
  -3   1   7    12565.68    11770.91    309.03 o 
  -1   1   7    12837.14    12483.67    326.74 o 
   1   1   7     1285.11     1347.26     54.51 o 
   3   1   7     5421.41     5476.24    131.14 o 
   5   1   7      357.90      391.05     41.29 o 
   7   1   7      701.10      670.26     53.76 o 
   9   1   7     6335.11     6416.60    140.85 o 
  11   1   7      595.47      669.81     52.03 o 
  13   1   7     3577.11     3071.60     88.92 o 
  15   1   7       95.14       37.24     35.96 o 
  17   1   7     1571.80     1567.56     91.01 o 
  19   1   7     7134.31     7154.20    191.75 o 
  21   1   7      343.46      331.85     80.14 o 
  23   1   7      231.75      197.93     86.59 o 
  25   1   7      452.29      346.89    131.61 o 
  27   1   7      373.65      566.45    159.99 o 
  29   1   7       11.56      133.74    133.57 o 
  31   1   7       38.81      190.72    153.28 o 
 -36   2   7      238.37      250.10    144.28 o 
 -34   2   7       11.42        9.04    117.45 o 
 -32   2   7      130.02      145.80    117.24 o 
 -30   2   7      153.45      248.14    173.86 o 
 -28   2   7      854.39      868.38    148.18 o 
 -26   2   7       50.43      -21.07     63.80 o 
 -24   2   7       40.94       13.19     60.61 o 
 -22   2   7      519.32      449.19     86.32 o 
 -20   2   7      240.08      144.76     61.66 o 
 -18   2   7       16.80      -25.47     34.22 o 
 -16   2   7        9.88      -17.35     31.88 o 
 -14   2   7     3986.56     4113.96    125.34 o 
 -12   2   7    32764.17    34302.18    730.30 o 
 -10   2   7     5700.66     5710.99    152.41 o 
  -8   2   7     2707.42     2690.64     76.64 o 
  -6   2   7     3055.63     2962.19     87.27 o 
  -4   2   7      411.20      354.55     66.97 o 
  -2   2   7      590.26      597.57     73.21 o 
   0   2   7     2308.58     2205.35     73.77 o 
   2   2   7       97.66      123.96     30.38 o 
   4   2   7     3583.95     3321.53    117.68 o 
   6   2   7       55.20       33.18     28.95 o 
   8   2   7    11028.10    11352.04    250.81 o 
  10   2   7     1132.10     1494.56     86.80 o 
  12   2   7     1535.69     1355.18     74.41 o 
  14   2   7       89.93      118.90     43.30 o 
  16   2   7      594.67      490.52     63.18 o 
  18   2   7     1737.38     2025.02    141.06 o 
  20   2   7      113.02      -82.72     55.15 o 
  22   2   7      152.75      121.19     77.72 o 
  24   2   7       64.93       40.27     88.43 o 
  26   2   7       56.30       41.39     94.85 o 
  28   2   7      446.16      472.71    210.40 o 
  30   2   7      135.87      224.59    151.22 o 
 -35   3   7        0.34     -154.73    109.83 o 
 -33   3   7      108.46       15.91    110.11 o 
 -31   3   7        2.49      -10.24     85.86 o 
 -29   3   7        9.33     -104.84     69.89 o 
 -27   3   7        0.06      -12.66    104.18 o 
 -25   3   7       88.29      -10.22     64.25 o 
 -23   3   7     3182.17     2683.43    174.82 o 
 -21   3   7      476.70      381.82     82.20 o 
 -19   3   7     1228.10     1609.06    330.24 o 
 -17   3   7      248.81      217.22     63.14 o 
 -15   3   7      271.93      205.76     57.63 o 
 -13   3   7      874.19     1279.61    194.70 o 
 -11   3   7      936.03     1042.71    106.45 o 
  -9   3   7      450.84      581.79     82.09 o 
  -7   3   7     7248.45     6655.80    169.22 o 
  -5   3   7    10075.00    10050.18    285.24 o 
  -3   3   7     6473.15     6842.97    211.49 o 
  -1   3   7      431.60      558.04    135.62 o 
   1   3   7      346.83      328.54     37.94 o 
   3   3   7    12512.84    12486.50    335.79 o 
   5   3   7      630.75      909.68     69.87 o 
   7   3   7     5120.00     5299.18    154.51 o 
   9   3   7      140.27      100.99     39.20 o 
  11   3   7     4152.18     4202.38    126.14 o 
  13   3   7        6.87      -56.40     37.60 o 
  15   3   7       39.66      -42.93     47.93 o 
  17   3   7      764.39      850.45    100.28 o 
  19   3   7     1274.11     1482.58    132.65 o 
  21   3   7       57.18        2.44     67.17 o 
  23   3   7     2105.13     2588.84    188.64 o 
  25   3   7      142.45      107.36     90.43 o 
  27   3   7      107.64       76.84    112.11 o 
  29   3   7        8.91     -177.11    118.08 o 
 -34   4   7        3.34      -97.27    101.90 o 
 -32   4   7        6.65       32.89    101.38 o 
 -30   4   7        0.68      -81.12     82.75 o 
 -28   4   7      144.25       18.73     86.14 o 
 -26   4   7       48.39      -10.70     78.08 o 
 -24   4   7      925.47     1214.52    141.43 o 
 -22   4   7       89.96       68.75     68.63 o 
 -20   4   7     1046.63     1239.97    128.62 o 
 -18   4   7      470.90      439.50     87.33 o 
 -16   4   7      255.39      185.33    114.28 o 
 -14   4   7        1.64      -18.49     32.37 o 
 -12   4   7     2261.67     2176.80     78.13 o 
 -10   4   7     1989.31     2097.95     75.16 o 
  -8   4   7     5361.63     5289.61    160.70 o 
  -6   4   7      108.73       52.57     46.06 o 
  -4   4   7     6941.07     7374.00    242.85 o 
  -2   4   7       55.03       33.13     48.72 o 
   0   4   7     4595.13     4312.11    124.93 o 
   2   4   7       17.16       12.69     32.56 o 
   4   4   7     5359.19     5603.12    161.33 o 
   6   4   7        5.85       -4.26     37.39 o 
   8   4   7     1658.18     1698.21    168.89 o 
  10   4   7      390.51      574.12    102.94 o 
  12   4   7        0.00      -19.52     50.47 o 
  14   4   7       44.64       29.41     61.21 o 
  16   4   7      174.64      151.64     72.28 o 
  18   4   7      425.17      484.47     96.00 o 
  20   4   7       82.03        1.79     78.83 o 
  22   4   7      518.25      530.19    109.67 o 
  24   4   7     1170.89     1355.08    149.97 o 
  26   4   7        3.27      -39.41     84.41 o 
  28   4   7        1.88      -26.55    113.35 o 
 -33   5   7      246.65       38.88    154.86 o 
 -31   5   7      136.88      196.39    148.69 o 
 -29   5   7       25.34      -69.12    117.60 o 
 -27   5   7       28.75       46.14    112.59 o 
 -25   5   7      538.49      700.57    160.31 o 
 -23   5   7       43.37      -53.98    103.84 o 
 -21   5   7     2179.61     2784.96    432.09 o 
 -19   5   7     1587.91     1920.97    380.23 o 
 -17   5   7       27.67       -8.70     87.81 o 
 -15   5   7        0.57       -0.14     87.59 o 
 -13   5   7      886.84      822.71     99.13 o 
 -11   5   7      459.59      717.14     75.84 o 
  -9   5   7     3494.02     3214.11    121.53 o 
  -7   5   7     1176.48     1548.04    120.50 o 
  -5   5   7     1173.37     1447.64    203.48 o 
  -3   5   7    14456.07    13693.49    396.30 o 
  -1   5   7     1235.63     1354.06    121.90 o 
   1   5   7       61.31      146.43     69.86 o 
   3   5   7       45.22       20.26     57.89 o 
   5   5   7     2968.16     2896.36    140.30 o 
   7   5   7      543.91      489.38     91.16 o 
   9   5   7      156.17      164.94     70.79 o 
  11   5   7      266.34      285.57    121.41 o 
  13   5   7       85.55      -26.88     71.96 o 
  15   5   7      135.09       45.79     70.17 o 
  17   5   7      775.61      665.64    111.95 o 
  19   5   7      713.53      634.68    122.94 o 
  21   5   7      365.90      253.84     99.82 o 
  23   5   7      391.33      702.72    234.54 o 
  25   5   7      104.10      157.65    152.72 o 
  27   5   7       46.95      -56.09    118.70 o 
 -30   6   7        0.37      -69.38    128.75 o 
 -28   6   7      276.96      146.76    154.44 o 
 -26   6   7      122.92      217.17    144.35 o 
 -24   6   7      568.74      337.41    141.74 o 
 -22   6   7      232.56       73.55    124.30 o 
 -20   6   7     1791.93     2144.74    297.74 o 
 -18   6   7     3096.20     3016.89    214.52 o 
 -16   6   7        0.02       35.45    102.12 o 
 -14   6   7     8309.47     7954.00    369.28 o 
 -12   6   7      444.19      419.62     92.90 o 
 -10   6   7      789.29      827.79    113.01 o 
  -8   6   7       53.84       54.63     56.00 o 
  -6   6   7      312.51      306.52     77.76 o 
  -4   6   7       39.11      -24.87     62.12 o 
  -2   6   7     1058.85     1239.63    128.37 o 
   0   6   7      923.77      919.06    127.83 o 
   2   6   7     1064.74     1033.57    127.59 o 
   4   6   7       37.91      -53.14     63.90 o 
   6   6   7     2330.80     2104.45    389.11 o 
   8   6   7     1581.89     1714.50    220.53 o 
  10   6   7      107.88      130.19    185.95 o 
  12   6   7     2788.40     3683.19    322.24 o 
  14   6   7       16.72       11.66    118.77 o 
  16   6   7      975.12     1329.19    222.46 o 
  18   6   7        0.23      -86.08    132.22 o 
  20   6   7       52.36     -118.11    107.14 o 
  22   6   7      234.98      188.92    136.04 o 
  24   6   7      503.03      449.87    160.14 o 
 -27   7   7        0.50     -153.79    149.67 o 
 -25   7   7        5.70     -145.73    132.62 o 
 -23   7   7       87.46     -144.24    126.71 o 
 -21   7   7       55.83     -178.20    118.80 o 
 -19   7   7       34.99       63.36    126.91 o 
 -17   7   7       88.42       87.19    120.07 o 
 -15   7   7       97.98       -1.02    115.99 o 
 -13   7   7      223.67      180.63    122.17 o 
 -11   7   7       56.81      -15.28    173.32 o 
  -9   7   7      118.09       50.77     82.99 o 
  -7   7   7      236.38       31.44     71.24 o 
  -5   7   7      256.84       69.55     81.18 o 
  -3   7   7      510.78      492.52    108.54 o 
  -1   7   7     1124.69     1661.07    162.17 o 
   1   7   7      251.37       38.69     85.70 o 
   3   7   7      459.56      660.31    125.24 o 
   5   7   7      395.86      356.59    155.03 o 
   7   7   7      218.67       92.04    131.15 o 
   9   7   7     1573.84     2078.57    501.69 o 
  11   7   7       20.21     -155.41    113.21 o 
  13   7   7      459.93      365.71    178.02 o 
  15   7   7       35.29      130.15    157.39 o 
  17   7   7       55.87       55.01    161.50 o 
  19   7   7       11.19       96.08    184.61 o 
  21   7   7       12.52      123.45    183.68 o 
 -24   8   7        0.21      -86.94    141.77 o 
 -22   8   7      225.99      -45.80    189.44 o 
 -20   8   7        2.04       16.29    136.14 o 
 -18   8   7        8.22       80.07    136.03 o 
 -16   8   7      104.75      -34.80    133.15 o 
 -14   8   7       19.63      -63.35    119.45 o 
 -12   8   7      231.84      323.94    159.47 o 
 -10   8   7      175.83      108.82    132.05 o 
  -8   8   7      301.16       52.61     92.77 o 
  -6   8   7      110.80       68.06     94.20 o 
  -4   8   7        4.05      -23.29     90.57 o 
  -2   8   7      243.77      136.30    107.38 o 
   0   8   7       53.16      -25.08     95.01 o 
   2   8   7       82.76      235.01    144.87 o 
   4   8   7      389.69      472.22    169.54 o 
   6   8   7       64.79      152.52    163.38 o 
   8   8   7       90.20       -1.25    150.86 o 
  10   8   7       27.75      -55.22    155.63 o 
  12   8   7      546.71     1204.37    417.05 o 
  14   8   7       14.06       44.04    184.96 o 
  16   8   7        1.81     -189.12    192.47 o 
  18   8   7      157.76      353.35    285.11 o 
 -17   9   7      106.71      -37.55    156.24 o 
 -15   9   7        1.23       24.39    150.80 o 
 -13   9   7      131.79       31.86    146.81 o 
 -11   9   7       33.36     -113.90    139.92 o 
  -9   9   7       45.33       17.67    139.49 o 
  -7   9   7      110.66      -88.79    143.81 o 
  -5   9   7      126.48       36.08    118.69 o 
  -3   9   7      144.29      140.83    193.74 o 
  -1   9   7       19.50      -60.26    135.94 o 
   1   9   7       18.06      -77.47    147.42 o 
   3   9   7       88.41      315.79    192.40 o 
   5   9   7       48.63       -1.60    163.93 o 
   7   9   7      532.58      491.45    263.61 o 
   9   9   7       22.03     -247.56    174.06 o 
  11   9   7       74.62       17.34    207.85 o 
  -6  10   7        3.02      -17.20    217.66 o 
  -2  10   7       12.92     -259.58    173.05 o 
   0  10   7       38.70     -148.87    197.24 o 
 -38   0   8       40.88       40.31    193.47 o 
 -36   0   8      407.35      371.90    228.95 o 
 -34   0   8      390.39      226.80    175.74 o 
 -32   0   8     1178.28      698.66    234.86 o 
 -30   0   8     1357.68     1514.48    264.95 o 
 -28   0   8      662.25      650.83    185.41 o 
 -26   0   8      679.21      838.39    196.16 o 
 -24   0   8        4.68       16.05     72.39 o 
 -22   0   8     1355.07     1364.76    143.69 o 
 -20   0   8      621.58      651.06    104.63 o 
 -18   0   8     6452.54     6013.33    245.27 o 
 -16   0   8     5561.04     5731.30    231.19 o 
 -14   0   8     1553.05     1598.62     98.77 o 
 -12   0   8      777.12      869.49    198.31 o 
 -10   0   8    10581.02    10981.09    366.50 o 
  -8   0   8     2126.53     1826.44     97.66 o 
  -6   0   8     5334.52     5185.23    195.51 o 
  -4   0   8      749.71      887.30     92.98 o 
  -2   0   8    10372.01     9611.39    455.20 o 
   0   0   8    94502.98    92706.08   3742.66 o 
   2   0   8    24267.04    23865.54    594.94 o 
   4   0   8    21090.31    23054.89    579.76 o 
   6   0   8      161.26       82.98     40.82 o 
   8   0   8     4643.22     4729.76    161.59 o 
  10   0   8     2317.22     2149.54    100.12 o 
  12   0   8     2504.12     2475.16    111.65 o 
  14   0   8     1551.83     1692.59    263.91 o 
  16   0   8     5219.87     5144.46    187.04 o 
  18   0   8      574.57      587.49     86.74 o 
  20   0   8    10756.39    10640.84    417.00 o 
  22   0   8     1049.35     1109.25    264.42 o 
  24   0   8     1370.17     1201.69    265.49 o 
  26   0   8     1314.07     1993.33    353.63 o 
  28   0   8        0.34       98.35    195.62 o 
  30   0   8       19.51       11.29    187.03 o 
 -37   1   8       11.62      -83.04    120.55 o 
 -35   1   8       74.16      136.61    127.39 o 
 -33   1   8      379.19      497.49    147.06 o 
 -31   1   8       62.63      150.48    104.08 o 
 -29   1   8        0.24     -105.57     75.61 o 
 -27   1   8        5.68      -86.84     57.89 o 
 -25   1   8      842.85     1101.93    122.05 o 
 -23   1   8      117.57      106.55     64.14 o 
 -21   1   8     1617.48     1901.08    105.88 o 
 -19   1   8     9124.87     9541.98    249.22 o 
 -17   1   8      476.41      491.10     58.93 o 
 -15   1   8     1694.57     1673.35     73.56 o 
 -13   1   8     2205.09     2013.13     94.40 o 
 -11   1   8     8833.92     9083.66    223.54 o 
  -9   1   8     1857.99     1942.15     72.28 o 
  -7   1   8      623.81      859.14     59.34 o 
  -5   1   8     5852.47     5610.80    166.42 o 
  -3   1   8       37.84       29.23     32.15 o 
  -1   1   8     1119.06     1003.38     64.31 o 
   1   1   8    18188.62    18644.43    409.96 o 
   3   1   8       48.82       10.25     28.01 o 
   5   1   8     2469.80     2415.34     78.35 o 
   7   1   8      913.18     1154.69     72.58 o 
   9   1   8       72.08       26.41     29.32 o 
  11   1   8      698.98      541.56     51.17 o 
  13   1   8     1670.05     1818.90    127.14 o 
  15   1   8       25.09       -0.73     37.76 o 
  17   1   8      287.59      231.25     56.96 o 
  19   1   8     6567.05     6625.23    184.40 o 
  21   1   8      456.30      528.45    111.98 o 
  23   1   8      782.78      786.62    128.28 o 
  25   1   8       93.47      177.53    120.92 o 
  27   1   8       30.84       15.45    121.18 o 
  29   1   8      109.47       98.39    140.59 o 
  31   1   8       23.78     -143.78    144.40 o 
 -36   2   8       16.81        1.40    131.84 o 
 -34   2   8        2.34        9.87    109.26 o 
 -32   2   8      128.50      305.11    140.27 o 
 -30   2   8      424.65      372.94    106.20 o 
 -28   2   8      507.18      427.79    100.37 o 
 -26   2   8      158.39      130.43     72.34 o 
 -24   2   8     2820.22     2422.71    205.84 o 
 -22   2   8      101.54       83.74     62.10 o 
 -20   2   8      572.19      731.14    119.02 o 
 -18   2   8     1893.65     1624.94     81.68 o 
 -16   2   8     1592.24     1466.47     73.50 o 
 -14   2   8     5259.10     5482.88    156.90 o 
 -12   2   8    25542.21    26123.75    569.75 o 
 -10   2   8     1412.12     1430.06     63.01 o 
  -8   2   8     1157.38     1118.03     49.79 o 
  -6   2   8      250.60      230.44     31.94 o 
  -4   2   8     1028.31     1116.11     62.60 o 
  -2   2   8    17006.39    17057.94    443.28 o 
   0   2   8      322.90      290.86     51.27 o 
   2   2   8     3624.27     3598.35    109.08 o 
   4   2   8      437.34      453.17     51.01 o 
   6   2   8     1198.63     1050.78     64.69 o 
   8   2   8      160.28      180.98     43.98 o 
  10   2   8       33.22       13.46     36.87 o 
  12   2   8      384.14      404.38     56.50 o 
  14   2   8      419.13      477.09     62.68 o 
  16   2   8       83.61       34.99     46.91 o 
  18   2   8     4111.64     3768.20    152.02 o 
  20   2   8      192.37      100.24     71.52 o 
  22   2   8      681.81      816.18    112.18 o 
  24   2   8        0.53       -7.30     87.59 o 
  26   2   8       47.31      103.23    121.24 o 
  28   2   8      154.15      -20.43    135.92 o 
  30   2   8       14.01      -65.44    142.40 o 
 -35   3   8      390.16      247.08    143.98 o 
 -33   3   8       29.88       26.14    117.80 o 
 -31   3   8      749.85      888.78    144.26 o 
 -29   3   8       11.15      -58.67     77.44 o 
 -27   3   8      247.16      125.59     86.48 o 
 -25   3   8        7.88      -64.18     65.35 o 
 -23   3   8        6.85      -13.81     64.42 o 
 -21   3   8      551.20      666.04    158.18 o 
 -19   3   8      505.49      530.73     85.18 o 
 -17   3   8       97.43      -51.73     46.41 o 
 -15   3   8     2542.27     2504.27    124.66 o 
 -13   3   8      791.65      759.65    117.60 o 
 -11   3   8     2207.28     1916.45     69.19 o 
  -9   3   8    18322.14    19542.56    391.36 o 
  -7   3   8     3600.07     3577.09    104.28 o 
  -5   3   8       96.20       86.25     42.57 o 
  -3   3   8     1319.96     1570.27    109.08 o 
  -1   3   8      522.49      578.23     71.49 o 
   1   3   8     1381.35     1460.29     74.08 o 
   3   3   8      485.37      598.04     94.02 o 
   5   3   8     2082.37     2198.28     86.98 o 
   7   3   8      458.62      583.47     78.99 o 
   9   3   8       93.43      152.65     43.03 o 
  11   3   8      379.04      350.74     54.83 o 
  13   3   8      168.14      126.37     48.53 o 
  15   3   8       15.84      -67.73     49.81 o 
  17   3   8     1471.42     2127.70    197.42 o 
  19   3   8      179.58      206.41     79.21 o 
  21   3   8        7.43     -104.01     69.34 o 
  23   3   8        0.96      -64.02     75.93 o 
  25   3   8        2.05      -79.62     79.18 o 
  27   3   8        5.72      -97.69    100.03 o 
  29   3   8       81.39       -2.35    133.87 o 
 -34   4   8      190.33      289.60    126.03 o 
 -32   4   8       52.91      -53.90     92.44 o 
 -30   4   8       99.40       85.49    100.46 o 
 -28   4   8      763.92      675.61    127.25 o 
 -26   4   8      489.42      419.51    107.20 o 
 -24   4   8       39.78      -80.57     71.74 o 
 -22   4   8       89.20      -17.66     67.27 o 
 -20   4   8       68.55      -14.63     60.60 o 
 -18   4   8      285.87      189.11     71.58 o 
 -16   4   8       29.06       -5.02     51.89 o 
 -14   4   8      100.43       61.41     37.36 o 
 -12   4   8      898.85     1189.68     79.95 o 
 -10   4   8      382.49      451.55     49.76 o 
  -8   4   8     5950.74     6046.98    201.81 o 
  -6   4   8     1690.64     1533.68     87.66 o 
  -4   4   8     3861.86     3866.70    151.06 o 
  -2   4   8      476.21      780.32    171.78 o 
   0   4   8        0.23      -60.26     44.00 o 
   2   4   8     2501.57     2376.12     87.46 o 
   4   4   8       98.74       71.68     55.06 o 
   6   4   8      161.04      123.00     52.67 o 
   8   4   8      616.65      738.12    123.57 o 
  10   4   8     1458.19     1302.19     90.21 o 
  12   4   8      691.62      712.31    142.25 o 
  14   4   8        1.82      -72.29     55.88 o 
  16   4   8       11.22      -33.69     59.98 o 
  18   4   8       67.45      -33.97     67.38 o 
  20   4   8      110.56      -84.50     72.15 o 
  22   4   8     2153.15     2156.76    171.19 o 
  24   4   8      120.58       12.51     86.14 o 
  26   4   8        3.37      -45.80     89.49 o 
  28   4   8      150.18      163.95    128.40 o 
 -33   5   8      176.24      269.07    167.11 o 
 -31   5   8       26.77       85.54    135.45 o 
 -29   5   8      109.89       -9.06    125.93 o 
 -27   5   8      158.94       86.66    119.37 o 
 -25   5   8      267.51      400.41    243.46 o 
 -23   5   8       35.55       70.81    113.17 o 
 -21   5   8     1545.17     1718.71    216.08 o 
 -19   5   8     4375.06     3760.77    606.22 o 
 -17   5   8      133.70       -4.36     98.49 o 
 -15   5   8       12.44      -18.86     60.95 o 
 -13   5   8      361.63      227.31     79.69 o 
 -11   5   8      657.71      900.64     84.57 o 
  -9   5   8      121.92       14.49     49.50 o 
  -7   5   8       34.66      -50.93     49.35 o 
  -5   5   8     1525.05     1571.33    159.07 o 
  -3   5   8      792.84      651.77    114.99 o 
  -1   5   8        3.53      -68.58     50.60 o 
   1   5   8     1123.78     1497.78    131.02 o 
   3   5   8     1763.47     1914.78    149.29 o 
   5   5   8     2573.34     2532.73    131.89 o 
   7   5   8     3140.59     2740.11    139.57 o 
   9   5   8       49.56       22.82     68.19 o 
  11   5   8     1801.67     1982.83    218.58 o 
  13   5   8       36.19     -103.93     82.33 o 
  15   5   8      189.00        6.81    108.26 o 
  17   5   8      459.11      469.11    119.87 o 
  19   5   8      105.86       53.46    101.61 o 
  21   5   8       78.03      -52.85    105.12 o 
  23   5   8      165.59       88.85    119.78 o 
  25   5   8      145.39      -28.59    119.54 o 
 -30   6   8       25.23       14.69    140.47 o 
 -28   6   8       55.85      -57.15    135.05 o 
 -26   6   8      122.63       82.57    143.06 o 
 -24   6   8       34.48        7.68    132.13 o 
 -22   6   8      684.64      845.00    183.94 o 
 -20   6   8        0.04       38.69    113.76 o 
 -18   6   8      520.49      289.70    148.06 o 
 -16   6   8      347.53      391.80    137.49 o 
 -14   6   8      440.65      379.36    133.77 o 
 -12   6   8      838.61      882.83    119.79 o 
 -10   6   8        0.38      -66.27     66.27 o 
  -8   6   8      326.54      356.17     72.41 o 
  -6   6   8      110.05      144.12     95.11 o 
  -4   6   8      483.73      671.77    104.03 o 
  -2   6   8       31.17      -53.57     58.42 o 
   0   6   8       72.24      -89.44     59.62 o 
   2   6   8      471.02      481.34     97.85 o 
   4   6   8     1941.82     2252.86    202.05 o 
   6   6   8       76.23       -0.78     76.38 o 
   8   6   8      702.84      836.38    172.57 o 
  10   6   8       66.96      -74.71    178.16 o 
  12   6   8     3634.35     3579.28    342.34 o 
  14   6   8       15.22     -112.80    154.24 o 
  16   6   8     1416.32     1255.62    418.39 o 
  18   6   8      283.81      146.81    160.20 o 
  20   6   8       41.32      -20.13    153.72 o 
  22   6   8       91.77      -50.49    122.01 o 
  24   6   8       13.82        7.53    162.78 o 
 -27   7   8       30.33       -0.87    154.11 o 
 -25   7   8       14.72      -92.86    129.26 o 
 -23   7   8      353.24      173.23    156.76 o 
 -21   7   8       50.19      -12.99    129.01 o 
 -19   7   8       91.19      109.45    133.32 o 
 -17   7   8        0.31        9.86    112.92 o 
 -15   7   8       19.85       32.45    116.91 o 
 -13   7   8     1269.12     1685.37    221.84 o 
 -11   7   8      107.36      122.07     90.27 o 
  -9   7   8        3.53      -50.94     75.76 o 
  -7   7   8     1050.82     1177.71    134.29 o 
  -5   7   8      881.37      932.24    127.30 o 
  -3   7   8      995.62     1325.36    255.13 o 
  -1   7   8      458.98      380.93    124.88 o 
   1   7   8      120.62      -68.87     83.42 o 
   3   7   8     1219.29     1201.70    362.79 o 
   5   7   8      833.39      910.56    181.44 o 
   7   7   8        0.02      -96.48    112.29 o 
   9   7   8      290.90      145.99    138.04 o 
  11   7   8       27.22      -99.16    124.83 o 
  13   7   8       44.57      109.26    150.96 o 
  15   7   8       32.08      -24.03    139.61 o 
  17   7   8        0.14     -233.36    155.57 o 
  19   7   8       34.53     -171.24    167.61 o 
  21   7   8       14.88     -208.72    158.19 o 
 -22   8   8      158.39      199.79    155.73 o 
 -20   8   8        8.71      -77.26    140.62 o 
 -18   8   8       85.84       20.40    150.74 o 
 -16   8   8        0.00       29.57    132.26 o 
 -14   8   8        0.29      -37.77    126.84 o 
 -12   8   8      310.89      354.81    169.56 o 
 -10   8   8       98.22      -11.99    118.74 o 
  -8   8   8       32.29       61.77     97.54 o 
  -6   8   8      170.86      178.24    206.37 o 
  -4   8   8      246.29      224.49    108.00 o 
  -2   8   8      535.23      824.96    186.08 o 
   0   8   8      110.27      137.06    110.60 o 
   2   8   8     2867.66     3634.36    523.46 o 
   4   8   8      550.60      883.89    196.07 o 
   6   8   8      199.59      190.68    198.04 o 
   8   8   8       91.63       -7.37    144.02 o 
  10   8   8      389.44      534.84    315.74 o 
  12   8   8       96.78      -31.52    164.67 o 
  14   8   8       73.21      -55.40    226.26 o 
  16   8   8       69.48      199.13    236.47 o 
 -17   9   8       87.92       78.99    234.32 o 
 -15   9   8        2.10     -189.90    137.11 o 
 -13   9   8       48.17      -18.27    209.60 o 
 -11   9   8       54.36     -104.60    140.23 o 
  -9   9   8        9.39      -65.71    141.84 o 
  -7   9   8       66.14      101.81    273.82 o 
  -5   9   8        1.06       69.20    111.78 o 
  -3   9   8        1.15     -117.00    117.76 o 
  -1   9   8      159.68      318.15    162.61 o 
   1   9   8       11.36      -48.92    151.96 o 
   3   9   8      319.79      249.44    183.60 o 
   5   9   8      101.48      102.00    161.34 o 
   7   9   8       82.61      110.69    277.58 o 
   9   9   8       15.63     -123.63    174.00 o 
  11   9   8        0.32       44.64    206.43 o 
 -37   1   9        9.16     -103.68    122.34 o 
 -35   1   9      315.19      410.27    142.87 o 
 -33   1   9        0.00        1.77    115.01 o 
 -31   1   9       15.87      -18.74     91.96 o 
 -29   1   9     1712.24     2109.04    218.51 o 
 -27   1   9       55.49       82.89     76.44 o 
 -25   1   9       92.00       17.90     62.30 o 
 -23   1   9     2383.87     2345.60    165.12 o 
 -21   1   9     1474.86     1544.50    123.57 o 
 -19   1   9        1.68        1.87     40.29 o 
 -17   1   9     1060.50     1060.07    190.36 o 
 -15   1   9      128.65      123.29     42.79 o 
 -13   1   9     6154.31     6241.85    171.38 o 
 -11   1   9     9603.84     9382.57    232.44 o 
  -9   1   9     1555.90     1615.47     67.70 o 
  -7   1   9     4690.65     4433.24    143.89 o 
  -5   1   9       35.05       10.50     43.68 o 
  -3   1   9     5220.56     5415.88    172.03 o 
  -1   1   9     1014.71      988.99     81.58 o 
   1   1   9     1978.53     1858.80     86.43 o 
   3   1   9       32.48       22.90     31.13 o 
   5   1   9     3125.59     2886.36     91.03 o 
   7   1   9     4534.98     4454.23    124.77 o 
   9   1   9        0.01      -37.65     31.20 o 
  11   1   9      429.02      467.51     53.42 o 
  13   1   9     1524.70     1634.22    105.50 o 
  15   1   9        1.24      -55.31     36.88 o 
  17   1   9       12.55      -41.34     49.80 o 
  19   1   9     2991.40     2747.21    131.50 o 
  21   1   9     2476.93     2416.45    177.89 o 
  23   1   9       18.03       52.58     86.89 o 
  25   1   9      159.14      183.09    133.05 o 
  27   1   9      697.92      713.33    186.74 o 
  29   1   9       45.47     -125.17    131.72 o 
 -36   2   9      530.83      428.28    153.29 o 
 -34   2   9       82.77      -38.04    106.39 o 
 -32   2   9       88.69       35.24     98.80 o 
 -30   2   9      116.18       88.84     91.67 o 
 -28   2   9        0.48      -35.35     73.84 o 
 -26   2   9      102.22      -10.91     67.85 o 
 -24   2   9      735.76      793.22    112.09 o 
 -22   2   9        0.86      -31.50     55.26 o 
 -20   2   9      149.83      163.73     64.40 o 
 -18   2   9      104.46       78.39     44.29 o 
 -16   2   9      695.47      818.82    137.78 o 
 -14   2   9     1002.77     1255.61    129.16 o 
 -12   2   9     7846.05     7463.80    196.08 o 
 -10   2   9    13628.34    13284.67    355.89 o 
  -8   2   9      186.81      248.30     54.46 o 
  -6   2   9     5697.07     5445.21    143.46 o 
  -4   2   9      999.73     1165.74     52.57 o 
  -2   2   9     9563.79     9762.49    279.98 o 
   0   2   9      785.08     1059.49     94.07 o 
   2   2   9       27.54      -18.13     31.56 o 
   4   2   9     7713.41     7614.76    200.21 o 
   6   2   9     8145.67     8570.53    202.55 o 
   8   2   9      112.23       92.17     40.57 o 
  10   2   9       44.04       10.48     39.89 o 
  12   2   9       27.45       -7.38     39.32 o 
  14   2   9     1615.54     1822.19    135.61 o 
  16   2   9      274.46      201.81     59.40 o 
  18   2   9      352.09      530.83     92.59 o 
  20   2   9        7.32      -37.11     64.48 o 
  22   2   9      106.34       83.52     79.36 o 
  24   2   9       72.64       57.78     94.05 o 
  26   2   9       88.77       23.40    105.20 o 
  28   2   9       15.24     -122.39    129.87 o 
 -35   3   9       13.54       74.59    120.93 o 
 -33   3   9        8.34      -52.49    103.39 o 
 -31   3   9        0.13      -49.23     85.45 o 
 -29   3   9       80.36       43.96     85.15 o 
 -27   3   9       74.27       -3.25     73.78 o 
 -25   3   9       33.41      -42.26     70.37 o 
 -23   3   9      274.32      369.09     90.16 o 
 -21   3   9        6.90      -54.25     54.14 o 
 -19   3   9      477.53      393.56     77.73 o 
 -17   3   9      219.27      136.86     47.07 o 
 -15   3   9      812.00     1050.63    152.80 o 
 -13   3   9       90.73        2.80     37.78 o 
 -11   3   9      110.44       64.60     34.41 o 
  -9   3   9     4852.13     4799.71    125.00 o 
  -7   3   9      115.93      109.28     48.81 o 
  -5   3   9      376.18      407.35     80.82 o 
  -3   3   9       32.27        1.82     41.67 o 
  -1   3   9      287.49      368.34    120.51 o 
   1   3   9     4047.01     3805.03    116.64 o 
   3   3   9     4216.85     4477.44    194.27 o 
   5   3   9     6676.65     6488.46    181.02 o 
   7   3   9     2064.28     1717.48     84.40 o 
   9   3   9     7411.77     7259.53    187.75 o 
  11   3   9        7.59      -34.50     39.89 o 
  13   3   9      285.61      165.26     51.24 o 
  15   3   9       31.51      -67.27     55.00 o 
  17   3   9      147.02      104.86     74.64 o 
  19   3   9     1410.39     1800.36    148.72 o 
  21   3   9       97.62      -14.21     73.97 o 
  23   3   9      862.82      781.91    121.30 o 
  25   3   9        4.23      -86.75     98.62 o 
  27   3   9        3.97      -64.59    101.60 o 
  29   3   9       19.34      -43.91    147.96 o 
 -34   4   9        3.07      -42.64    130.72 o 
 -32   4   9       40.15      146.96    142.23 o 
 -30   4   9      295.13      251.42    110.34 o 
 -28   4   9      234.42      147.22    100.02 o 
 -26   4   9        2.61      -73.40     77.09 o 
 -24   4   9     1668.59     1914.23    172.80 o 
 -22   4   9        4.31      -98.65     66.70 o 
 -20   4   9        3.93     -106.42     70.94 o 
 -18   4   9       93.27       27.38     59.36 o 
 -16   4   9      324.35      213.37     67.57 o 
 -14   4   9        6.61      -37.54     35.53 o 
 -12   4   9      325.82      375.68     50.60 o 
 -10   4   9      570.86      571.42     87.66 o 
  -8   4   9      171.60      112.66     55.94 o 
  -6   4   9      264.06      168.54     58.04 o 
  -4   4   9      104.54       78.26     58.73 o 
  -2   4   9      679.33      630.48     84.56 o 
   0   4   9      666.48      770.84     93.66 o 
   2   4   9        1.52      -44.44     48.82 o 
   4   4   9      976.37     1157.06    114.61 o 
   6   4   9     5620.66     5650.71    171.41 o 
   8   4   9      178.44      217.81     54.53 o 
  10   4   9      219.12      166.09     57.45 o 
  12   4   9      109.19       50.12     58.66 o 
  14   4   9       34.04       30.68     58.93 o 
  16   4   9        7.65      -75.19     64.45 o 
  18   4   9       17.38      -60.57     69.30 o 
  20   4   9       75.93       45.35     82.93 o 
  22   4   9      155.49      120.94     93.50 o 
  24   4   9      153.46      160.90     97.42 o 
  26   4   9       64.66        3.65     98.78 o 
 -33   5   9        1.57       37.88    163.11 o 
 -31   5   9        2.13     -174.51    116.34 o 
 -29   5   9        0.03     -126.61    116.77 o 
 -27   5   9     1260.81     1398.03    369.75 o 
 -25   5   9       47.43       92.25    113.96 o 
 -23   5   9      938.27      823.28    179.34 o 
 -21   5   9     1106.94     1347.89    203.42 o 
 -19   5   9     2430.51     2300.68    240.34 o 
 -17   5   9      402.60      409.14    128.86 o 
 -15   5   9      206.44       57.27     68.99 o 
 -13   5   9       50.57       26.79     65.59 o 
 -11   5   9     1193.50     1477.09    108.90 o 
  -9   5   9       50.79       23.38     50.60 o 
  -7   5   9       51.56       41.56     55.35 o 
  -5   5   9      501.68      587.33     90.44 o 
  -3   5   9      728.61      734.17    100.84 o 
  -1   5   9     2477.08     2304.22    122.72 o 
   1   5   9        7.76      -51.16     55.02 o 
   3   5   9     4498.02     4444.69    184.32 o 
   5   5   9        0.07      -13.14     60.65 o 
   7   5   9     1468.80     1625.24    149.59 o 
   9   5   9       95.62      105.09     73.56 o 
  11   5   9      900.40      804.19    160.90 o 
  13   5   9       30.37      -45.09    109.61 o 
  15   5   9      200.57       99.72    112.10 o 
  17   5   9        0.68      -91.64     95.24 o 
  19   5   9      756.24      642.90    147.38 o 
  21   5   9        0.05      -25.20     96.89 o 
  23   5   9      192.89      234.90    136.56 o 
  25   5   9        8.04     -168.28    112.18 o 
 -30   6   9        0.68     -107.12    139.40 o 
 -28   6   9      137.63        1.83    138.65 o 
 -26   6   9      339.72      296.77    153.86 o 
 -24   6   9        9.86      -49.30    122.88 o 
 -22   6   9      384.58       71.83    131.29 o 
 -20   6   9      842.78     1635.74    223.88 o 
 -18   6   9      130.48       54.55    113.48 o 
 -16   6   9     1452.86     1442.62    208.09 o 
 -14   6   9      403.02      399.00     98.71 o 
 -12   6   9       81.84       22.12     71.75 o 
 -10   6   9       29.34       -5.38     57.95 o 
  -8   6   9      622.48      738.78    102.97 o 
  -6   6   9       53.85      -87.79     58.94 o 
  -4   6   9       16.70      -22.45     63.47 o 
  -2   6   9       11.96      -15.54     66.85 o 
   0   6   9     2173.02     2407.73    255.00 o 
   2   6   9        5.53      -29.75     71.14 o 
   4   6   9     1608.84     1650.86    159.76 o 
   6   6   9      969.18     1321.71    317.48 o 
   8   6   9     1149.57     1452.12    196.65 o 
  10   6   9      720.37      774.21    174.24 o 
  12   6   9      493.85      434.78    169.29 o 
  14   6   9        7.12      -46.12    119.03 o 
  16   6   9       67.46      -21.83    121.47 o 
  18   6   9       17.04       28.22    144.63 o 
  20   6   9        0.40      -69.21    134.98 o 
  22   6   9       14.27      -97.56    153.33 o 
 -27   7   9       20.29     -162.46    142.54 o 
 -25   7   9       61.85       17.67    144.97 o 
 -23   7   9      110.80       34.35    150.55 o 
 -21   7   9        0.79      -11.31    130.35 o 
 -19   7   9     1492.19     1680.82    324.61 o 
 -17   7   9     1665.68     2104.80    404.15 o 
 -15   7   9      111.07      114.54    160.42 o 
 -13   7   9       18.63      -88.98    107.91 o 
 -11   7   9     1543.77     1376.15    152.44 o 
  -9   7   9       31.18      -42.88     77.06 o 
  -7   7   9      438.97      276.14     93.39 o 
  -5   7   9      177.87      263.98     94.83 o 
  -3   7   9      304.88      441.39    106.44 o 
  -1   7   9       80.41       -0.22     81.92 o 
   1   7   9       31.30       14.28     86.04 o 
   3   7   9      259.11      -38.96     87.85 o 
   5   7   9        0.02       36.05    120.96 o 
   7   7   9       12.03     -167.97    121.73 o 
   9   7   9       13.63     -179.52    119.68 o 
  11   7   9        0.01      -81.24    125.99 o 
  13   7   9       92.39       28.28    140.99 o 
  15   7   9        2.13       49.44    145.00 o 
  17   7   9        0.02     -201.25    134.17 o 
  19   7   9        3.03       21.85    159.27 o 
 -22   8   9       22.65       89.59    162.52 o 
 -20   8   9      332.02      355.22    171.18 o 
 -18   8   9       75.10      -79.99    145.39 o 
 -16   8   9      229.95      125.14    142.56 o 
 -14   8   9      206.38      223.08    145.43 o 
 -12   8   9       37.31        4.68    132.20 o 
 -10   8   9       90.70       22.34    142.44 o 
  -8   8   9        1.31     -127.35     95.48 o 
  -6   8   9       52.72      -53.11    103.07 o 
  -4   8   9      220.92      200.95    123.39 o 
  -2   8   9      648.65      726.51    142.96 o 
   0   8   9        8.51      -15.26     93.86 o 
   2   8   9     1997.24     3035.75    382.11 o 
   4   8   9       92.91      203.17    148.75 o 
   6   8   9      184.74      166.48    152.70 o 
   8   8   9        0.01     -185.20    123.47 o 
  10   8   9      194.87      -31.23    157.93 o 
  12   8   9      118.03      227.12    180.59 o 
  14   8   9       44.82      161.81    186.03 o 
  16   8   9        7.05      247.83    201.14 o 
 -17   9   9      355.76       94.57    167.19 o 
 -15   9   9      101.53      -30.10    157.75 o 
 -13   9   9        3.35     -116.25    134.87 o 
 -11   9   9       71.22      -39.92    153.91 o 
  -9   9   9        0.13       28.75    144.96 o 
  -7   9   9       68.81       14.03    155.90 o 
  -5   9   9      202.25      132.34    135.68 o 
  -3   9   9      484.51      406.28    154.05 o 
  -1   9   9       69.69       82.38    149.14 o 
   1   9   9       11.56      -64.40    189.44 o 
   3   9   9       16.34      -70.43    158.12 o 
   5   9   9      554.70      933.08    648.68 o 
   7   9   9        0.92     -132.76    171.31 o 
   9   9   9        3.01     -255.63    170.42 o 
 -36   0  10      134.08      226.26    184.34 o 
 -34   0  10      456.97      579.89    223.57 o 
 -32   0  10       18.46      -65.03    125.76 o 
 -30   0  10     1094.71     1379.58    253.67 o 
 -28   0  10     1983.64     2069.64    284.84 o 
 -26   0  10       28.74     -108.56     93.51 o 
 -24   0  10     2052.55     2090.26    226.80 o 
 -22   0  10     1314.55     1540.21    282.42 o 
 -20   0  10     1817.42     1668.30    117.72 o 
 -18   0  10      316.79      244.05     70.15 o 
 -16   0  10     3246.59     3074.80    155.62 o 
 -14   0  10     3288.35     3150.11    153.87 o 
 -12   0  10      334.73      350.69     83.30 o 
 -10   0  10     3093.81     2768.97    146.18 o 
  -8   0  10      557.68      572.93     81.10 o 
  -6   0  10    13060.08    13676.51    634.17 o 
  -4   0  10        0.07      -45.14     56.97 o 
  -2   0  10     5089.51     5336.68    299.35 o 
   0   0  10     1263.24     1157.09    153.70 o 
   2   0  10    32703.64    32221.93    973.23 o 
   4   0  10     2957.46     2689.13    139.17 o 
   6   0  10      305.50      349.07     61.55 o 
   8   0  10        5.67      -47.84     39.52 o 
  10   0  10     3911.56     3827.88    151.64 o 
  12   0  10       93.68      135.64     58.29 o 
  14   0  10    18709.76    18967.58    519.69 o 
  16   0  10      467.06      573.59     95.97 o 
  18   0  10     3632.59     3277.66    196.47 o 
  20   0  10     1739.23     2073.64    213.32 o 
  22   0  10        1.99     -158.00    146.18 o 
  24   0  10      236.11      168.75    170.37 o 
  26   0  10       13.56     -146.18    154.24 o 
  28   0  10      114.77      -10.21    181.65 o 
 -37   1  10        9.93      -65.01    120.54 o 
 -35   1  10       28.52       54.17    118.06 o 
 -33   1  10       59.71      -34.96    101.31 o 
 -31   1  10      201.04      379.80    124.33 o 
 -29   1  10      152.20       40.22     92.14 o 
 -27   1  10      308.47      252.78     86.60 o 
 -25   1  10     1108.70     1180.28    142.53 o 
 -23   1  10     1044.84     1477.20    138.78 o 
 -21   1  10     1182.71     1320.08     91.39 o 
 -19   1  10        0.43      -46.25     38.45 o 
 -17   1  10     2279.34     2270.10    104.57 o 
 -15   1  10     2386.72     2379.90     94.07 o 
 -13   1  10     9282.05     9713.98    245.14 o 
 -11   1  10        6.97      -27.73     32.36 o 
  -9   1  10        0.07       15.53     30.20 o 
  -7   1  10       18.99       61.40     54.25 o 
  -5   1  10     8389.95     8630.59    307.52 o 
  -3   1  10     1438.23     1557.74     79.50 o 
  -1   1  10      148.07      188.39     49.67 o 
   1   1  10       16.02       31.76     41.64 o 
   3   1  10    16186.06    16625.20    382.29 o 
   5   1  10       42.63        5.01     34.89 o 
   7   1  10     2577.89     2313.69     85.13 o 
   9   1  10      556.91      491.70     59.21 o 
  11   1  10        0.07      -58.74     39.16 o 
  13   1  10     5593.05     5234.85    136.46 o 
  15   1  10      562.14      570.72     83.12 o 
  17   1  10      463.99      628.48     80.43 o 
  19   1  10      138.58      164.43     76.87 o 
  21   1  10     2135.89     2438.38    253.59 o 
  23   1  10      211.44      186.89     97.38 o 
  25   1  10       23.05       17.20    122.05 o 
  27   1  10      152.04      350.71    157.21 o 
  29   1  10      385.74      411.86    175.07 o 
 -36   2  10       79.45       -2.89    117.50 o 
 -34   2  10       66.86       -0.97    116.45 o 
 -32   2  10      196.39      252.09    121.43 o 
 -30   2  10      334.27      361.53    101.38 o 
 -28   2  10        5.39        8.73     77.38 o 
 -26   2  10        6.41      -83.06     69.47 o 
 -24   2  10      105.56       85.01     70.23 o 
 -22   2  10      260.45      252.31     73.67 o 
 -20   2  10      449.54      465.34     79.12 o 
 -18   2  10     2181.77     2187.57     97.59 o 
 -16   2  10     2280.79     1936.33     85.63 o 
 -14   2  10     2502.30     2355.88     93.83 o 
 -12   2  10     1315.35     1267.36     76.38 o 
 -10   2  10     5552.03     5649.83    158.51 o 
  -8   2  10     4010.49     3984.45    118.04 o 
  -6   2  10      757.90      674.62     48.38 o 
  -4   2  10       62.55       59.11     33.36 o 
  -2   2  10      712.54      807.77     83.22 o 
   0   2  10     3706.13     3596.33    211.26 o 
   2   2  10      801.78      784.38     87.66 o 
   4   2  10     1346.31     1163.41     71.48 o 
   6   2  10      141.63       35.41     40.31 o 
   8   2  10      252.65      133.43     45.48 o 
  10   2  10       28.48       22.36     40.49 o 
  12   2  10       97.43        4.66     42.43 o 
  14   2  10      469.17      430.25     66.35 o 
  16   2  10     1113.24     1224.04    117.24 o 
  18   2  10      168.94      133.90     74.40 o 
  20   2  10      333.66      306.37     91.55 o 
  22   2  10        8.73       14.70     88.54 o 
  24   2  10      256.67      374.68    116.20 o 
  26   2  10        0.00      -11.27    131.83 o 
  28   2  10       22.40      -11.05    155.00 o 
 -35   3  10       47.07       17.12    125.60 o 
 -33   3  10      432.73      566.14    156.92 o 
 -31   3  10        9.17      -27.99     93.17 o 
 -29   3  10       90.17      124.31    117.97 o 
 -27   3  10      141.35       43.35     78.66 o 
 -25   3  10       42.87       -5.99     69.85 o 
 -23   3  10        2.13       14.31     65.04 o 
 -21   3  10      330.46      427.53     92.91 o 
 -19   3  10       49.62       41.81     58.22 o 
 -17   3  10      523.15      531.86     92.56 o 
 -15   3  10       86.92      107.97     44.61 o 
 -13   3  10      262.54      239.73     48.74 o 
 -11   3  10       28.33      -45.21     30.14 o 
  -9   3  10       26.41       52.64     30.51 o 
  -7   3  10    11710.27    11815.31    337.44 o 
  -5   3  10      334.20      307.65     73.54 o 
  -3   3  10     3113.12     3240.73    133.61 o 
  -1   3  10      196.20      115.71     51.42 o 
   1   3  10      957.21     1062.14    120.24 o 
   3   3  10     1509.62     1575.13     76.52 o 
   5   3  10     3278.43     2969.81    109.49 o 
   7   3  10     1626.22     1550.58     86.58 o 
   9   3  10     4208.77     3883.95    136.26 o 
  11   3  10       25.93       -8.73     41.67 o 
  13   3  10      714.42      535.22     91.46 o 
  15   3  10       20.98      -87.93     58.62 o 
  17   3  10      184.14      105.36     73.26 o 
  19   3  10      258.99      165.29     84.57 o 
  21   3  10       41.53      -76.57     73.18 o 
  23   3  10       63.74      -15.81     81.83 o 
  25   3  10        4.75      -46.66    101.08 o 
  27   3  10      358.83      320.05    126.23 o 
 -34   4  10        6.06      127.51    149.53 o 
 -32   4  10        6.89      -96.20    122.04 o 
 -30   4  10       66.36     -140.95    111.33 o 
 -28   4  10      891.30     1209.64    199.79 o 
 -26   4  10      257.71      292.80    135.28 o 
 -24   4  10      732.59      995.77    289.14 o 
 -22   4  10      388.04      389.51    131.45 o 
 -20   4  10       27.01     -112.11     86.62 o 
 -18   4  10     1030.38     1494.34    250.17 o 
 -16   4  10       15.62      -28.26     77.12 o 
 -14   4  10      405.07      448.82    135.30 o 
 -12   4  10      567.06      749.44     79.83 o 
 -10   4  10     3356.25     3120.19    125.86 o 
  -8   4  10       19.92       30.68     49.02 o 
  -6   4  10     1381.80     1329.11    117.63 o 
  -4   4  10      918.82     1134.86    124.09 o 
  -2   4  10      192.65      172.46     62.00 o 
   0   4  10     1759.97     1711.46    101.76 o 
   2   4  10     3305.03     3238.63    181.04 o 
   4   4  10     1278.66     1393.78    123.57 o 
   6   4  10      152.28       53.60     62.06 o 
   8   4  10     1295.10     1092.10    116.60 o 
  10   4  10      318.42      379.37     83.36 o 
  12   4  10       52.09        2.75     82.40 o 
  14   4  10      101.93      -27.29     79.51 o 
  16   4  10        0.30     -119.48     79.65 o 
  18   4  10       80.15      -96.47    103.05 o 
  20   4  10      463.98      399.51    173.46 o 
  22   4  10      560.50      436.09    130.24 o 
  24   4  10       10.07        0.87    113.53 o 
  26   4  10      109.47       -6.88    152.01 o 
 -33   5  10        0.07     -179.11    129.19 o 
 -31   5  10      524.95      478.08    174.78 o 
 -29   5  10       21.95        0.34    128.95 o 
 -27   5  10      507.10      319.07    139.28 o 
 -25   5  10      426.05      478.18    150.00 o 
 -23   5  10      131.09       50.00    115.62 o 
 -21   5  10     2353.53     2980.97    280.79 o 
 -19   5  10     3644.95     3713.60    252.05 o 
 -17   5  10      329.09      181.64    113.56 o 
 -15   5  10      143.98       55.30     73.53 o 
 -13   5  10      679.12      564.47     97.79 o 
 -11   5  10      798.78      910.90     94.27 o 
  -9   5  10      283.27      218.55     71.07 o 
  -7   5  10       10.01      -38.36     54.49 o 
  -5   5  10      330.39      266.44     71.53 o 
  -3   5  10        1.45      -61.54     58.03 o 
  -1   5  10      250.66      256.48     75.55 o 
   1   5  10      442.92      427.15    179.22 o 
   3   5  10      430.50      573.30     99.57 o 
   5   5  10     3671.94     3400.98    162.05 o 
   7   5  10      509.20      489.68     96.31 o 
   9   5  10      120.15       68.62    109.19 o 
  11   5  10        3.16      -22.80     95.51 o 
  13   5  10        0.13     -141.44     94.29 o 
  15   5  10        8.30        6.37    117.45 o 
  17   5  10      138.70        0.86    127.22 o 
  19   5  10      469.54      426.66    132.63 o 
  21   5  10     1053.89      899.75    157.12 o 
  23   5  10        0.39      -39.62    120.26 o 
 -30   6  10       77.28     -119.66    148.06 o 
 -28   6  10        1.34      -39.66    145.15 o 
 -26   6  10        4.12        2.29    136.06 o 
 -24   6  10      111.41       64.81    129.10 o 
 -22   6  10       57.70       42.02    125.56 o 
 -20   6  10      694.65      644.59    167.22 o 
 -18   6  10      506.24      448.59    146.09 o 
 -16   6  10      475.19      433.92    148.55 o 
 -14   6  10        6.00      -72.54     82.85 o 
 -12   6  10      256.69      139.73     79.83 o 
 -10   6  10      200.71      185.21     70.13 o 
  -8   6  10        9.39      -18.06     63.53 o 
  -6   6  10       67.86       17.62     71.04 o 
  -4   6  10      373.44      198.46     83.48 o 
  -2   6  10      992.43      958.59    124.81 o 
   0   6  10        0.04      -17.59     73.25 o 
   2   6  10     2562.66     2916.21    202.87 o 
   4   6  10      586.55      591.47    115.27 o 
   6   6  10     2211.58     2692.61    203.52 o 
   8   6  10      419.53      707.33    267.64 o 
  10   6  10        2.18      -43.54    117.66 o 
  12   6  10      250.43      159.27    128.37 o 
  14   6  10       14.59      -20.13    124.94 o 
  16   6  10      269.38      435.94    166.33 o 
  18   6  10      485.33      200.77    165.69 o 
  20   6  10       59.09       23.78    140.32 o 
  22   6  10        0.03     -267.64    178.43 o 
 -27   7  10       43.00      -49.97    158.96 o 
 -25   7  10        7.50     -108.71    128.04 o 
 -23   7  10       26.31       51.77    142.97 o 
 -21   7  10      260.55      114.68    175.47 o 
 -19   7  10      697.18      439.46    196.70 o 
 -17   7  10      409.61      522.63    197.77 o 
 -15   7  10      138.09       11.18    126.34 o 
 -13   7  10       26.78      -11.15    116.90 o 
 -11   7  10      757.50      723.80    186.24 o 
  -9   7  10       71.43       27.19     87.08 o 
  -7   7  10     2534.52     2301.29    163.19 o 
  -5   7  10        0.79      -80.84     81.14 o 
  -3   7  10      688.83      805.62    142.51 o 
  -1   7  10      691.38     1087.97    141.75 o 
   1   7  10     1383.02     1844.61    255.54 o 
   3   7  10      171.01       53.07     92.83 o 
   5   7  10        2.81      -51.15    107.38 o 
   7   7  10       34.91     -180.97    131.94 o 
   9   7  10      103.81      207.12    141.36 o 
  11   7  10      313.61       90.52    152.12 o 
  13   7  10       31.63      156.90    154.57 o 
  15   7  10       30.68     -152.82    136.88 o 
  17   7  10       19.57     -240.74    168.22 o 
  19   7  10        2.57     -159.78    161.84 o 
 -22   8  10       92.11      137.38    157.91 o 
 -20   8  10       45.20       39.66    149.07 o 
 -18   8  10       98.25     -123.70    131.56 o 
 -16   8  10        7.03     -138.49    130.11 o 
 -14   8  10      232.15      186.06    159.44 o 
 -12   8  10        7.74     -101.46    138.05 o 
 -10   8  10       47.40     -172.14    130.25 o 
  -8   8  10        0.00      -93.67     90.80 o 
  -6   8  10       30.80     -152.61    104.09 o 
  -4   8  10      290.60      201.76    111.70 o 
  -2   8  10       39.08      -60.27    102.50 o 
   0   8  10      894.68     1428.26    212.87 o 
   2   8  10      851.56     1020.38    200.09 o 
   4   8  10       11.04       43.55    174.40 o 
   6   8  10       73.21      -16.80    225.18 o 
   8   8  10       24.89     -159.96    139.28 o 
  10   8  10       24.78      -15.11    147.79 o 
  12   8  10       17.42      -42.73    195.36 o 
  14   8  10        1.45       43.60    185.63 o 
 -15   9  10       20.37      -82.10    181.11 o 
 -13   9  10       26.78       70.43    195.89 o 
 -11   9  10      149.64      -20.53    160.97 o 
  -9   9  10       43.27       36.47    147.75 o 
  -7   9  10      228.54      430.11    142.82 o 
  -5   9  10       51.62      107.57    132.71 o 
  -3   9  10      211.84      112.95    153.39 o 
  -1   9  10      105.00      138.38    156.49 o 
   1   9  10       33.79      -69.38    154.51 o 
   3   9  10      128.92      107.11    162.02 o 
   5   9  10      271.09      477.05    198.21 o 
   7   9  10        7.26      -74.52    158.41 o 
 -37   1  11      151.76      -19.50    123.76 o 
 -35   1  11       17.73        7.72    119.31 o 
 -33   1  11       49.31        7.13    105.86 o 
 -31   1  11        8.01       -2.78     92.23 o 
 -29   1  11      490.03      595.30    166.33 o 
 -27   1  11        1.45       46.38     67.68 o 
 -25   1  11      134.81       93.10     69.60 o 
 -23   1  11      291.03      304.09     65.96 o 
 -21   1  11       10.55      -10.22     45.92 o 
 -19   1  11      321.80      262.14     55.87 o 
 -17   1  11      804.23      880.47     80.48 o 
 -15   1  11     3485.46     3421.19    119.14 o 
 -13   1  11     1556.70     1545.78    147.04 o 
 -11   1  11     5609.36     5537.77    160.08 o 
  -9   1  11      265.25      335.25     67.64 o 
  -7   1  11     1078.93     1277.89    147.55 o 
  -5   1  11      761.13      749.81     95.57 o 
  -3   1  11       13.31      -15.22     39.95 o 
  -1   1  11     1573.67     1715.45     89.94 o 
   1   1  11     5579.20     5422.87    184.24 o 
   3   1  11      176.98      129.42     44.33 o 
   5   1  11     1697.22     1626.83     78.32 o 
   7   1  11      186.29       45.97     41.35 o 
   9   1  11     7879.87     7966.75    201.73 o 
  11   1  11      185.48      255.28     72.28 o 
  13   1  11     3475.45     3258.62    124.36 o 
  15   1  11       45.34      -16.84     52.66 o 
  17   1  11      384.03      512.01     80.05 o 
  19   1  11     1250.91     1594.31    150.73 o 
  21   1  11      630.27      679.91    126.99 o 
  23   1  11       77.26      -41.66     92.00 o 
  25   1  11      565.46      933.72    201.14 o 
  27   1  11       45.21      133.01    214.43 o 
 -36   2  11        9.84      -78.62    125.83 o 
 -34   2  11      108.09       30.71    115.23 o 
 -32   2  11       10.77     -111.55    102.65 o 
 -30   2  11      266.46      225.13    143.03 o 
 -28   2  11       86.61       77.70     79.66 o 
 -26   2  11     1332.59     1727.67    158.56 o 
 -24   2  11      505.04      563.07     97.60 o 
 -22   2  11        0.51      -69.53     56.61 o 
 -20   2  11      729.91      854.74    129.46 o 
 -18   2  11     3999.81     4039.78    139.05 o 
 -16   2  11     1880.51     1726.21    131.95 o 
 -14   2  11    12599.52    13552.93    328.81 o 
 -12   2  11     7813.44     8108.73    214.76 o 
 -10   2  11    14254.83    14675.94    346.65 o 
  -8   2  11     1943.96     1752.53     80.42 o 
  -6   2  11     2167.67     2214.13     81.53 o 
  -4   2  11     2184.20     2163.92    103.71 o 
  -2   2  11     1117.24     1215.00    102.79 o 
   0   2  11      388.47      274.01    103.98 o 
   2   2  11      852.22      959.62     76.91 o 
   4   2  11      665.05      627.68     67.07 o 
   6   2  11      630.48      507.25     65.66 o 
   8   2  11      139.48      106.49     47.20 o 
  10   2  11      312.44      252.17     54.45 o 
  12   2  11      867.83      863.98     81.18 o 
  14   2  11     2955.58     2847.18    114.65 o 
  16   2  11     3744.05     3728.19    135.10 o 
  18   2  11      223.16      290.75     89.37 o 
  20   2  11       68.33       11.26     79.99 o 
  22   2  11       29.31      -13.57     89.73 o 
  24   2  11        1.37      -73.78     94.99 o 
  26   2  11       67.31       28.25    139.85 o 
  28   2  11       81.13     -151.19    142.30 o 
 -35   3  11       69.63       67.70    139.01 o 
 -33   3  11       44.50      -30.87     98.66 o 
 -31   3  11       76.85       -0.57     87.90 o 
 -29   3  11       80.45      -62.96     86.73 o 
 -27   3  11      171.01       91.41     85.49 o 
 -25   3  11       19.66      -30.99     71.65 o 
 -23   3  11      286.18      250.33    146.46 o 
 -21   3  11       38.77       46.25     60.99 o 
 -19   3  11       29.17       -7.21     55.10 o 
 -17   3  11        0.06      -35.64     45.29 o 
 -15   3  11      822.52      816.85     75.63 o 
 -13   3  11     1215.75     1084.23     99.60 o 
 -11   3  11        0.85      -25.84     32.08 o 
  -9   3  11     1916.76     1938.72     73.54 o 
  -7   3  11      590.37      918.91     95.07 o 
  -5   3  11       84.11       10.73     43.70 o 
  -3   3  11      535.28      605.90     82.61 o 
  -1   3  11     1028.55     1131.40    135.77 o 
   1   3  11      491.14      533.59     79.32 o 
   3   3  11     3257.79     3080.22    111.47 o 
   5   3  11      169.32      165.46     51.39 o 
   7   3  11     3473.27     3312.67    123.22 o 
   9   3  11       67.90       37.32     50.37 o 
  11   3  11        0.67      -19.24     48.12 o 
  13   3  11       91.98       32.00     51.47 o 
  15   3  11      228.18      166.06     75.11 o 
  17   3  11       18.86     -104.01     69.34 o 
  19   3  11      140.86       29.90     82.46 o 
  21   3  11      185.50       48.79     83.23 o 
  23   3  11       56.18      -67.20     84.98 o 
  25   3  11        5.54      -68.69    118.32 o 
  27   3  11       35.91       -1.19    117.93 o 
 -34   4  11       16.71      -36.33    150.48 o 
 -32   4  11       38.18       39.48    157.47 o 
 -30   4  11       10.22      102.99    129.42 o 
 -28   4  11        0.80      -30.50    126.69 o 
 -26   4  11     4580.07     4092.54    257.40 o 
 -24   4  11      196.48       -1.41    103.28 o 
 -22   4  11      102.31       95.99    109.11 o 
 -20   4  11       25.56      -52.63    122.27 o 
 -18   4  11      659.26      756.32    143.09 o 
 -16   4  11     1666.74     1685.08    217.12 o 
 -14   4  11       30.15       44.07     60.40 o 
 -12   4  11      372.67      531.11     79.12 o 
 -10   4  11     1790.25     1881.45    139.32 o 
  -8   4  11      110.93       34.19     55.49 o 
  -6   4  11     1105.83     1371.83    127.61 o 
  -4   4  11      125.99       73.59     57.23 o 
  -2   4  11      285.23      212.06     68.43 o 
   0   4  11     1274.75     1541.98    278.32 o 
   2   4  11       17.10       21.57     59.92 o 
   4   4  11     1787.69     2033.79    161.22 o 
   6   4  11        4.99      -36.73     59.25 o 
   8   4  11     1266.99     1479.41    137.53 o 
  10   4  11       11.57      -59.89     60.69 o 
  12   4  11        9.31      -27.15     85.69 o 
  14   4  11        2.33      -61.19     90.90 o 
  16   4  11        0.47      -61.04     79.84 o 
  18   4  11       60.51      -35.75     94.63 o 
  20   4  11       77.97      126.56    108.03 o 
  22   4  11      557.19      405.92    129.05 o 
  24   4  11      235.93      156.85    125.28 o 
 -31   5  11       18.99     -100.85    132.58 o 
 -29   5  11       96.38      186.62    137.57 o 
 -27   5  11      158.29       94.76    133.01 o 
 -25   5  11     2206.74     2547.88    274.23 o 
 -23   5  11      222.03      117.27    110.88 o 
 -21   5  11      188.91      284.08    136.88 o 
 -19   5  11      317.06       89.39    107.28 o 
 -17   5  11        4.97      -13.17     87.20 o 
 -15   5  11       18.02      -76.40     66.37 o 
 -13   5  11      105.27       -1.20     55.45 o 
 -11   5  11     4667.74     4474.73    161.40 o 
  -9   5  11      369.98      305.23     83.87 o 
  -7   5  11       59.69       96.26     61.54 o 
  -5   5  11       77.79       95.52     66.44 o 
  -3   5  11      375.25      300.90     82.48 o 
  -1   5  11      809.38     1054.05    205.56 o 
   1   5  11     1712.40     2005.13    163.36 o 
   3   5  11      481.98      623.93    103.78 o 
   5   5  11     4194.69     3948.82    180.65 o 
   7   5  11      222.31      127.41     82.71 o 
   9   5  11      182.14      111.78    109.28 o 
  11   5  11       18.37     -120.69     90.42 o 
  13   5  11      596.15      451.87    150.80 o 
  15   5  11       19.70     -158.96    105.97 o 
  17   5  11      642.93      549.54    166.25 o 
  19   5  11       59.08      -79.79    128.71 o 
  21   5  11      118.86      139.64    118.38 o 
  23   5  11      308.51      342.30    138.84 o 
 -30   6  11        3.41     -100.24    144.54 o 
 -28   6  11        1.76      -96.83    132.04 o 
 -26   6  11        2.06      -33.66    129.14 o 
 -24   6  11      431.97      292.76    151.07 o 
 -22   6  11       34.35      113.18    131.79 o 
 -20   6  11      391.71      408.96    151.69 o 
 -18   6  11      211.48      224.88    135.51 o 
 -16   6  11      111.63      -68.67    113.24 o 
 -14   6  11      288.59      280.07     98.20 o 
 -12   6  11       17.58      -42.55     73.43 o 
 -10   6  11      613.41      714.26     99.99 o 
  -8   6  11       12.33      -87.09     64.42 o 
  -6   6  11      471.28      477.76    146.82 o 
  -4   6  11      135.44      220.85     83.60 o 
  -2   6  11       29.43      -31.56     69.20 o 
   0   6  11      196.17      119.20     84.77 o 
   2   6  11     1648.52     2012.86    174.94 o 
   4   6  11       27.61      -36.28     76.53 o 
   6   6  11     5550.07     5241.08    226.37 o 
   8   6  11      405.15      409.60    143.68 o 
  10   6  11      429.52      281.47    144.31 o 
  12   6  11      941.42     1082.06    221.15 o 
  14   6  11       67.98       16.22    129.82 o 
  16   6  11        0.00     -114.57    124.83 o 
  18   6  11      221.91       -3.09    148.58 o 
  20   6  11       19.34      -24.13    156.23 o 
 -27   7  11        2.17     -132.56    144.62 o 
 -25   7  11        2.90      -38.30    143.08 o 
 -23   7  11        5.74      -26.20    134.62 o 
 -21   7  11       55.39     -182.90    121.94 o 
 -19   7  11        2.48       25.61    142.05 o 
 -17   7  11      267.82      365.72    170.85 o 
 -15   7  11       35.67     -155.20    119.05 o 
 -13   7  11     1642.90     1423.79    233.52 o 
 -11   7  11      103.59       47.64     92.90 o 
  -9   7  11      159.75       55.17     94.91 o 
  -7   7  11      987.42     1497.86    204.82 o 
  -5   7  11     1903.55     2100.06    191.58 o 
  -3   7  11     2577.46     2887.10    197.35 o 
  -1   7  11       60.23      -63.10     79.72 o 
   1   7  11      594.59      691.68    124.81 o 
   3   7  11       61.48       16.90     90.91 o 
   5   7  11       76.00        6.94    116.62 o 
   7   7  11       81.55       37.50    137.87 o 
   9   7  11       28.06      -84.53    118.17 o 
  11   7  11       82.60      -90.10    178.43 o 
  13   7  11      223.52       78.45    211.48 o 
  15   7  11      188.81        7.17    154.64 o 
  17   7  11       34.92       12.98    162.58 o 
 -22   8  11       33.99     -151.07    152.66 o 
 -20   8  11        2.19     -144.36    146.54 o 
 -18   8  11        3.82      -56.62    149.16 o 
 -16   8  11        3.65      -49.51    139.41 o 
 -14   8  11       18.48      -54.15    147.25 o 
 -12   8  11      414.73      114.81    220.88 o 
 -10   8  11       69.76      -56.98    102.21 o 
  -8   8  11        2.10       -0.41    107.54 o 
  -6   8  11       83.67      -30.35    120.60 o 
  -4   8  11      732.37      996.58    154.42 o 
  -2   8  11      202.37      124.38    109.06 o 
   0   8  11       20.55      -44.91     99.13 o 
   2   8  11        2.04       22.14    130.67 o 
   4   8  11      205.12      258.10    157.16 o 
   6   8  11       10.65      -76.68    151.21 o 
   8   8  11       65.45       43.25    151.59 o 
  10   8  11        0.06     -145.79    148.33 o 
  12   8  11      106.46     -214.99    160.36 o 
 -15   9  11      276.34      207.33    164.46 o 
 -13   9  11        7.22      -26.12    151.94 o 
 -11   9  11        0.09      124.61    171.63 o 
  -9   9  11       34.94      -32.88    234.59 o 
  -7   9  11       64.05      118.78    124.98 o 
  -5   9  11      291.70      391.37    166.98 o 
  -3   9  11      896.10     1016.08    206.99 o 
  -1   9  11        4.40      213.77    163.23 o 
   1   9  11       65.13      149.12    162.22 o 
   3   9  11      332.50      511.14    197.43 o 
   5   9  11      119.77      127.90    262.80 o 
 -36   0  12      113.62      127.37    184.88 o 
 -34   0  12      210.19      128.45    174.66 o 
 -32   0  12       67.51       52.67    140.81 o 
 -30   0  12       89.97       12.36    138.12 o 
 -28   0  12     1271.17     1828.87    282.15 o 
 -26   0  12     1172.24     1655.48    302.04 o 
 -24   0  12       24.45      -82.52     81.69 o 
 -22   0  12      973.07     1208.39    206.64 o 
 -20   0  12      154.57      186.28     76.75 o 
 -18   0  12        2.51      -37.84     55.23 o 
 -16   0  12      162.28       76.45     61.40 o 
 -14   0  12        0.00      -36.63     54.53 o 
 -12   0  12     2190.80     1658.04    112.26 o 
 -10   0  12    10832.79    11050.43    389.89 o 
  -8   0  12       49.99      -38.50     54.28 o 
  -6   0  12     3637.44     3099.36    219.27 o 
  -4   0  12      710.04      944.80    158.54 o 
  -2   0  12        5.36      -63.95     72.02 o 
   0   0  12      770.27      758.31    148.87 o 
   2   0  12     8916.05     8908.97    467.03 o 
   4   0  12     1267.50     1750.05    153.26 o 
   6   0  12     1152.63     1231.99    108.22 o 
   8   0  12      624.92      718.50     95.78 o 
  10   0  12     2213.53     2057.46    241.48 o 
  12   0  12      266.27      288.38     79.21 o 
  14   0  12      385.72      416.49    129.59 o 
  16   0  12       55.02       48.95     76.39 o 
  18   0  12       17.80     -137.19     91.46 o 
  20   0  12      857.10     1236.44    184.63 o 
  22   0  12       30.06       57.50    191.86 o 
  24   0  12      117.05        0.54    220.88 o 
  26   0  12       77.37       30.10    210.67 o 
 -37   1  12        2.32      -86.11    114.60 o 
 -35   1  12      135.01      -71.33    114.31 o 
 -33   1  12      518.54      779.80    166.32 o 
 -31   1  12       46.18       50.52     96.07 o 
 -29   1  12      587.49      622.48    171.71 o 
 -27   1  12      146.35       61.57     75.81 o 
 -25   1  12      523.15      589.69    101.37 o 
 -23   1  12        7.93      -74.03     50.62 o 
 -21   1  12     1625.79     1761.35    175.39 o 
 -19   1  12       30.46      -40.37     43.02 o 
 -17   1  12      723.70      813.87     79.49 o 
 -15   1  12      101.52       88.63     47.70 o 
 -13   1  12        2.71      -23.51     37.40 o 
 -11   1  12     2070.66     1812.27    100.53 o 
  -9   1  12     4568.01     4330.42    136.45 o 
  -7   1  12    10296.31    11473.43    323.09 o 
  -5   1  12     2247.28     2388.64    325.41 o 
  -3   1  12     1011.50     1163.61     99.43 o 
  -1   1  12     6570.80     6113.75    204.16 o 
   1   1  12     3292.46     3317.83    136.53 o 
   3   1  12      373.30      456.62     73.75 o 
   5   1  12      448.60      553.26     70.11 o 
   7   1  12       24.45      -53.99     36.00 o 
   9   1  12      235.32      212.53     80.80 o 
  11   1  12      547.97      668.76     98.38 o 
  13   1  12      408.30      460.13     74.45 o 
  15   1  12     1387.35     1990.98    144.71 o 
  17   1  12       32.19       -8.31     60.11 o 
  19   1  12       51.40       44.53     93.30 o 
  21   1  12      262.34      319.65    112.85 o 
  23   1  12        0.05     -127.94     97.87 o 
  25   1  12       11.57     -190.30    126.87 o 
  27   1  12       82.73      -42.01    159.04 o 
 -36   2  12       10.42       63.68    125.72 o 
 -34   2  12        4.89      -39.70    106.96 o 
 -32   2  12       65.62       -4.50     99.23 o 
 -30   2  12       52.87       -7.60     82.87 o 
 -28   2  12       57.62       61.80     80.25 o 
 -26   2  12       46.45       15.82     77.98 o 
 -24   2  12      718.58      822.68    112.47 o 
 -22   2  12      160.58      104.01     68.94 o 
 -20   2  12     1684.89     1770.15    143.47 o 
 -18   2  12      143.70       70.59     50.51 o 
 -16   2  12      127.09       82.03     48.21 o 
 -14   2  12      385.46      433.80     62.11 o 
 -12   2  12    12280.07    11944.78    295.78 o 
 -10   2  12     2098.22     1951.39    112.87 o 
  -8   2  12       42.90       -6.24     39.69 o 
  -6   2  12     1065.60     1250.29     83.93 o 
  -4   2  12     5235.90     5297.11    186.77 o 
  -2   2  12      950.74      903.17    159.04 o 
   0   2  12      688.38      688.91    122.09 o 
   2   2  12      294.44      366.98     82.99 o 
   4   2  12      173.93      177.42     51.93 o 
   6   2  12      470.90      539.97     70.88 o 
   8   2  12      784.25      833.53     84.98 o 
  10   2  12      266.92      200.67     61.56 o 
  12   2  12      946.50     1090.92     93.23 o 
  14   2  12     5593.85     5799.29    175.77 o 
  16   2  12     1618.30     2026.60    132.90 o 
  18   2  12     1285.48     1417.77    136.11 o 
  20   2  12      155.23      175.78     82.86 o 
  22   2  12      214.52      101.21    102.06 o 
  24   2  12       13.81     -114.04     97.97 o 
  26   2  12       30.35      -89.34    196.97 o 
 -35   3  12        1.47       36.01    181.11 o 
 -33   3  12       32.12        3.09    183.80 o 
 -31   3  12      363.47      343.66    149.91 o 
 -29   3  12        6.13     -150.01    104.37 o 
 -27   3  12      203.02        8.11    113.53 o 
 -25   3  12      661.49      392.10     97.65 o 
 -23   3  12      317.65      174.27     77.19 o 
 -21   3  12      171.88      102.37     69.23 o 
 -19   3  12      615.11      697.10    153.51 o 
 -17   3  12     1073.13     1229.22    142.70 o 
 -15   3  12        3.14       -5.45     52.66 o 
 -13   3  12       23.56      -31.59     55.18 o 
 -11   3  12     3871.30     3682.56    156.93 o 
  -9   3  12     5034.12     4813.71    178.98 o 
  -7   3  12     2478.26     2228.68    112.43 o 
  -5   3  12      830.36      988.79    198.73 o 
  -3   3  12       15.13      -57.56     43.23 o 
  -1   3  12     1452.62     1640.16    162.50 o 
   1   3  12       11.76      -33.30     46.83 o 
   3   3  12      522.87      517.39     98.26 o 
   5   3  12      480.08      424.32     81.10 o 
   7   3  12       89.46        1.22     50.06 o 
   9   3  12      360.96      426.51     86.51 o 
  11   3  12     1303.77     1543.60    161.84 o 
  13   3  12      836.33      762.86     85.91 o 
  15   3  12       86.41       72.52     75.38 o 
  17   3  12     1715.46     1935.13    158.48 o 
  19   3  12      459.77      537.99    115.88 o 
  21   3  12      100.75       71.33     89.53 o 
  23   3  12       15.91      -47.33    108.85 o 
  25   3  12       16.60      -10.00    152.13 o 
 -34   4  12       29.96      114.89    157.20 o 
 -32   4  12       51.16      -29.69    153.44 o 
 -30   4  12        7.81       11.71    147.26 o 
 -28   4  12      302.01      128.82    139.96 o 
 -26   4  12     1169.72     1531.23    217.31 o 
 -24   4  12      647.28      439.31    147.04 o 
 -22   4  12      284.93      215.77    117.86 o 
 -20   4  12       80.10      107.45    109.04 o 
 -18   4  12      108.67       16.80     98.75 o 
 -16   4  12     2432.29     2760.86    217.50 o 
 -14   4  12       51.42       20.60     63.57 o 
 -12   4  12       69.15       52.16     53.42 o 
 -10   4  12      158.81       54.83     60.79 o 
  -8   4  12     2920.83     2960.29    140.35 o 
  -6   4  12      676.40      617.55     87.71 o 
  -4   4  12        0.11      -29.09     54.97 o 
  -2   4  12     1962.61     2017.21    125.56 o 
   0   4  12     1041.53     1392.62    131.73 o 
   2   4  12      478.80      568.53     97.67 o 
   4   4  12       26.64      -22.92     62.89 o 
   6   4  12       50.65       75.32     67.23 o 
   8   4  12        0.66      -82.34     58.42 o 
  10   4  12       19.26      -97.75     65.17 o 
  12   4  12       30.14      -43.62     86.56 o 
  14   4  12      203.69      246.62    118.78 o 
  16   4  12       25.61      -82.23     83.25 o 
  18   4  12      452.59      334.87    123.19 o 
  20   4  12      208.35      249.95    112.33 o 
  22   4  12       74.86      -50.49    109.81 o 
  24   4  12       64.08       85.82    123.01 o 
 -31   5  12       86.83       51.55    146.72 o 
 -29   5  12      215.00      -11.48    153.70 o 
 -27   5  12      565.28      663.72    191.51 o 
 -25   5  12      260.95      149.49    141.11 o 
 -23   5  12      187.67      209.31    138.12 o 
 -21   5  12      217.95       88.92    117.13 o 
 -19   5  12      980.32      714.99    163.91 o 
 -17   5  12       90.78       28.17    107.94 o 
 -15   5  12     1502.61     1909.59    287.83 o 
 -13   5  12       72.61       71.00     61.51 o 
 -11   5  12      423.97      504.71     84.26 o 
  -9   5  12      557.29      567.75     94.67 o 
  -7   5  12      226.32      200.64     78.66 o 
  -5   5  12      346.42      504.42     95.43 o 
  -3   5  12      477.96      437.88    100.35 o 
  -1   5  12     1081.77     1101.41    171.19 o 
   1   5  12     1012.83     1003.19    227.30 o 
   3   5  12        9.43      -23.51     67.32 o 
   5   5  12     2741.10     2771.81    151.11 o 
   7   5  12     1161.53     1036.50    235.41 o 
   9   5  12      325.03      305.05    122.57 o 
  11   5  12       29.07      -44.36    102.94 o 
  13   5  12       44.28       82.52    119.35 o 
  15   5  12       26.87      -58.43    123.82 o 
  17   5  12      120.66      188.70    140.89 o 
  19   5  12      393.79      271.48    146.41 o 
  21   5  12       38.56       23.46    139.07 o 
 -28   6  12        4.37      -68.43    134.00 o 
 -26   6  12        5.18     -150.39    147.79 o 
 -24   6  12       27.38      -65.92    128.92 o 
 -22   6  12      140.73      369.83    148.79 o 
 -20   6  12       58.88      -20.60    116.51 o 
 -18   6  12      589.25      418.90    160.18 o 
 -16   6  12      197.72      292.40    146.00 o 
 -14   6  12     1954.33     2493.20    341.62 o 
 -12   6  12      181.31      148.57     95.89 o 
 -10   6  12      288.66      245.66     82.34 o 
  -8   6  12       68.17       65.69     75.92 o 
  -6   6  12      224.75      262.26     94.81 o 
  -4   6  12       38.74      -35.44     78.51 o 
  -2   6  12       62.03      -11.76     74.69 o 
   0   6  12      290.28      271.92     98.27 o 
   2   6  12      336.82      438.77    106.56 o 
   4   6  12      398.92      453.21    146.65 o 
   6   6  12       45.20       45.87    105.66 o 
   8   6  12      143.39      132.79    115.38 o 
  10   6  12      214.65      217.91    134.16 o 
  12   6  12      217.57       88.37    128.59 o 
  14   6  12       21.47       27.90    194.28 o 
  16   6  12      272.31      294.15    155.81 o 
  18   6  12        0.06        8.96    137.90 o 
  20   6  12      107.58      -43.78    154.21 o 
 -25   7  12       21.82       16.75    148.75 o 
 -23   7  12       17.06       71.68    155.78 o 
 -21   7  12      103.40      138.75    159.25 o 
 -19   7  12       20.09      -99.12    129.74 o 
 -17   7  12        0.00      183.12    141.20 o 
 -15   7  12        1.76      -69.24    120.28 o 
 -13   7  12      355.91      183.70     97.35 o 
 -11   7  12      344.84      384.62    120.34 o 
  -9   7  12       87.09      -14.11     97.15 o 
  -7   7  12      775.74     1110.23    145.95 o 
  -5   7  12      138.52      -19.49     85.16 o 
  -3   7  12       33.18      -69.29     85.51 o 
  -1   7  12      177.17      104.35     94.65 o 
   1   7  12       11.77      -21.78     90.39 o 
   3   7  12        0.44      -63.67     87.66 o 
   5   7  12       10.85     -101.43    113.05 o 
   7   7  12       40.31      122.40    134.37 o 
   9   7  12       59.71      -46.95    132.43 o 
  11   7  12       94.95      114.52    147.50 o 
  13   7  12      647.89      921.02    217.68 o 
  15   7  12       45.57       87.22    153.41 o 
 -20   8  12        0.49      101.27    161.97 o 
 -18   8  12       58.50      -12.39    149.21 o 
 -16   8  12        8.70     -193.81    129.21 o 
 -14   8  12      115.17      -18.50    149.08 o 
 -12   8  12        5.45     -136.00    137.54 o 
 -10   8  12        9.55      -76.66    108.99 o 
  -8   8  12      564.53      603.57    169.12 o 
  -6   8  12      678.73      940.82    221.96 o 
  -4   8  12      300.86      200.56    114.52 o 
  -2   8  12      444.47      346.32    119.47 o 
   0   8  12      318.22      379.14    127.11 o 
   2   8  12       79.21       78.97    137.09 o 
   4   8  12      446.51      525.87    262.80 o 
   6   8  12       43.88       57.62    148.95 o 
   8   8  12        2.58     -137.74    153.46 o 
  10   8  12      107.12      -22.20    164.04 o 
 -13   9  12        1.11       18.58    178.47 o 
 -11   9  12       65.84      151.74    225.18 o 
  -9   9  12       94.41      245.00    229.48 o 
  -7   9  12        1.96     -179.32    119.55 o 
  -5   9  12       27.80       70.87    144.95 o 
  -3   9  12      141.71       50.35    154.27 o 
  -1   9  12      181.65      134.23    181.11 o 
   1   9  12       77.43      133.90    174.32 o 
   3   9  12      162.47      312.55    186.58 o 
 -35   1  13        0.04        6.25    117.16 o 
 -33   1  13        9.57      -69.33     94.25 o 
 -31   1  13       81.59      -40.04     95.87 o 
 -29   1  13      213.25      206.16    105.57 o 
 -27   1  13      406.98      356.95     91.13 o 
 -25   1  13       32.79      -10.67     69.11 o 
 -23   1  13      787.39      899.22     96.57 o 
 -21   1  13      313.29      485.00     77.52 o 
 -19   1  13       54.39       81.04     48.34 o 
 -17   1  13      120.20       95.35     51.43 o 
 -15   1  13     2082.27     1802.52    136.98 o 
 -13   1  13     5440.55     5528.73    192.45 o 
 -11   1  13     5085.30     4858.78    151.32 o 
  -9   1  13       18.63       -2.46     42.99 o 
  -7   1  13      579.71      449.68     78.19 o 
  -5   1  13     2309.40     2201.58    134.89 o 
  -3   1  13    10102.46    10259.63    373.42 o 
  -1   1  13     1417.94     1576.97    122.74 o 
   1   1  13       12.53      -38.83     47.49 o 
   3   1  13        2.15       -5.96     48.53 o 
   5   1  13      537.75      670.00     78.07 o 
   7   1  13       62.24       32.46     49.39 o 
   9   1  13      354.68      368.82     64.45 o 
  11   1  13      449.88      332.32     82.64 o 
  13   1  13     4133.06     4263.39    145.30 o 
  15   1  13     5753.68     5830.25    180.32 o 
  17   1  13       60.00       28.18     66.16 o 
  19   1  13     1250.92     1774.98    198.97 o 
  21   1  13        0.76     -104.65     94.02 o 
  23   1  13      189.42      372.58    182.46 o 
  25   1  13        8.47       20.41    145.29 o 
 -36   2  13       20.15      -18.23    120.73 o 
 -34   2  13        4.15      -30.70    115.53 o 
 -32   2  13       25.65     -131.65     89.91 o 
 -30   2  13       66.78       75.68    114.92 o 
 -28   2  13     1515.68     1798.87    169.58 o 
 -26   2  13       27.46      -81.44     66.95 o 
 -24   2  13      394.45      235.17     90.12 o 
 -22   2  13      655.17      681.68    142.69 o 
 -20   2  13       38.65       19.78     49.75 o 
 -18   2  13      143.25       85.67     52.37 o 
 -16   2  13     1033.46     1249.31     97.72 o 
 -14   2  13      111.05       71.24     49.10 o 
 -12   2  13      863.74      857.46     79.58 o 
 -10   2  13       39.28      -23.58     40.10 o 
  -8   2  13     1368.18     1347.81    137.04 o 
  -6   2  13      408.27      376.63     73.93 o 
  -4   2  13      242.13      290.36     67.53 o 
  -2   2  13     5651.13     5454.69    196.14 o 
   0   2  13       13.18      -64.65     43.10 o 
   2   2  13      207.62      206.03     67.71 o 
   4   2  13      159.88      139.47     52.22 o 
   6   2  13      188.16       84.03     55.33 o 
   8   2  13      513.80      512.40     75.52 o 
  10   2  13       15.52      -45.76     49.54 o 
  12   2  13       24.47      -33.86     56.82 o 
  14   2  13     5159.14     5201.10    168.31 o 
  16   2  13      655.51      721.79    139.86 o 
  18   2  13      403.06      323.08     94.80 o 
  20   2  13       52.74       -9.58     80.76 o 
  22   2  13       43.10      -51.75    106.49 o 
  24   2  13       97.92       87.02    119.08 o 
 -35   3  13      180.75      167.14    208.52 o 
 -33   3  13        5.02        5.84    127.01 o 
 -31   3  13       52.51       61.31    131.61 o 
 -29   3  13      300.38      417.22    198.85 o 
 -27   3  13        2.44      -68.12     96.63 o 
 -25   3  13        0.19       36.30    106.37 o 
 -23   3  13      155.31      -10.26     94.75 o 
 -21   3  13      200.03      348.47    124.92 o 
 -19   3  13        3.73      -97.54     85.26 o 
 -17   3  13     1422.65     1908.81    197.83 o 
 -15   3  13      578.68      458.19     90.67 o 
 -13   3  13        0.32       -9.50     60.13 o 
 -11   3  13      568.88      676.29    110.63 o 
  -9   3  13      101.54       88.50     59.54 o 
  -7   3  13       13.73       40.31     54.23 o 
  -5   3  13      319.04      340.13     71.00 o 
  -3   3  13     1311.33     1397.23    177.24 o 
  -1   3  13        1.16        9.68     57.00 o 
   1   3  13      204.18      223.59     69.74 o 
   3   3  13     1515.89     1726.14    254.63 o 
   5   3  13      249.09      227.44     71.58 o 
   7   3  13      139.17       52.50     60.95 o 
   9   3  13      114.41      123.83     71.03 o 
  11   3  13      380.61      340.33     94.08 o 
  13   3  13      408.96      537.65    118.30 o 
  15   3  13      464.29      441.06    117.94 o 
  17   3  13     2007.36     2141.04    198.71 o 
  19   3  13      319.13      349.77    118.72 o 
  21   3  13      149.10      148.77    113.02 o 
  23   3  13       99.30      -17.47    145.60 o 
 -32   4  13       68.53       69.39    147.82 o 
 -30   4  13      373.49      630.02    184.15 o 
 -28   4  13      181.17      148.09    131.24 o 
 -26   4  13        5.46      131.85    108.15 o 
 -24   4  13      909.56     1050.02    192.31 o 
 -22   4  13       62.88       15.69    100.88 o 
 -20   4  13      271.59      239.19    125.18 o 
 -18   4  13       17.66      -22.46     98.08 o 
 -16   4  13      275.50      364.54     89.98 o 
 -14   4  13     2761.72     2434.78    170.45 o 
 -12   4  13      710.56      735.00     89.15 o 
 -10   4  13       70.14      100.83     68.76 o 
  -8   4  13     1360.24     1426.54    261.12 o 
  -6   4  13     1401.33     1632.94    278.25 o 
  -4   4  13      453.94      567.11     93.95 o 
  -2   4  13     3693.42     3434.89    166.41 o 
   0   4  13      481.39      438.98    112.26 o 
   2   4  13     3151.33     3023.16    150.63 o 
   4   4  13     1009.28     1234.34    168.25 o 
   6   4  13        1.91      -48.13     68.52 o 
   8   4  13        5.59      -34.90     71.31 o 
  10   4  13      120.08       -9.28     74.07 o 
  12   4  13       13.72       77.07    103.34 o 
  14   4  13      664.11      443.35    277.85 o 
  16   4  13       15.52      -72.44    109.23 o 
  18   4  13       59.74       27.60    112.18 o 
  20   4  13        0.18      -25.87    101.07 o 
  22   4  13       30.88      -99.30    115.41 o 
 -31   5  13       40.04       97.77    205.57 o 
 -29   5  13        1.97      104.55    135.05 o 
 -27   5  13      980.51      888.89    199.15 o 
 -25   5  13      144.27      237.34    128.45 o 
 -23   5  13       41.16      154.92    122.46 o 
 -21   5  13        0.10      -58.89    106.55 o 
 -19   5  13        0.27      -22.31    112.92 o 
 -17   5  13      243.70      234.73    122.27 o 
 -15   5  13      516.58      612.95    113.56 o 
 -13   5  13       43.55      -66.30     58.15 o 
 -11   5  13       50.61      -38.47     60.80 o 
  -9   5  13     1121.65     1462.14    139.00 o 
  -7   5  13      297.79      183.83     81.68 o 
  -5   5  13       95.45       83.04     72.38 o 
  -3   5  13      363.92      331.69     93.35 o 
  -1   5  13     4182.85     3655.20    174.22 o 
   1   5  13     1209.31     1217.56    178.80 o 
   3   5  13       76.53       13.96     76.85 o 
   5   5  13       46.54       16.12     81.23 o 
   7   5  13     1181.40     1289.45    145.55 o 
   9   5  13      341.81      330.61    132.63 o 
  11   5  13      185.78      187.25    125.50 o 
  13   5  13      106.63      203.16    120.08 o 
  15   5  13      515.23      458.27    150.47 o 
  17   5  13       11.08       21.54    132.44 o 
  19   5  13       77.50      137.12    143.62 o 
  21   5  13      101.62     -102.44    141.62 o 
 -28   6  13       35.34      198.33    175.10 o 
 -26   6  13      201.64      202.32    153.17 o 
 -24   6  13        3.34      -41.84    120.48 o 
 -22   6  13       61.33       24.81    138.69 o 
 -20   6  13      143.65      157.43    134.32 o 
 -18   6  13      116.88       56.67    113.59 o 
 -16   6  13      185.63      196.44    102.53 o 
 -14   6  13      150.44      164.55     99.85 o 
 -12   6  13       20.43      -56.37     76.35 o 
 -10   6  13        0.52      -81.79     64.94 o 
  -8   6  13      123.34       24.10     83.67 o 
  -6   6  13     1057.71     1366.61    175.81 o 
  -4   6  13      183.74      131.82     87.26 o 
  -2   6  13      201.57      102.66     85.72 o 
   0   6  13      412.82      323.57    102.09 o 
   2   6  13       14.22      -75.28     84.15 o 
   4   6  13      458.06      533.06    114.76 o 
   6   6  13       78.00      -88.47    110.14 o 
   8   6  13        2.67      -97.33    107.30 o 
  10   6  13      420.39      368.57    177.35 o 
  12   6  13      301.08      190.07    146.24 o 
  14   6  13        0.00     -164.44    122.32 o 
  16   6  13       31.23     -114.18    130.88 o 
  18   6  13      177.78      170.65    152.11 o 
 -25   7  13       23.57       94.29    165.93 o 
 -23   7  13       86.29      -17.85    159.05 o 
 -21   7  13       78.16       78.29    156.18 o 
 -19   7  13        0.69      -17.89    139.59 o 
 -17   7  13        0.89       90.42    150.19 o 
 -15   7  13       40.69      -10.17    122.86 o 
 -13   7  13       20.98     -135.06     90.04 o 
 -11   7  13      267.82      162.34    108.49 o 
  -9   7  13      394.50      313.68    135.97 o 
  -7   7  13       74.98       87.53     91.24 o 
  -5   7  13       49.37      -48.69     91.47 o 
  -3   7  13      289.84      283.91    109.62 o 
  -1   7  13       65.83       61.03     98.11 o 
   1   7  13      152.52      237.17    106.78 o 
   3   7  13      117.31      171.15    225.18 o 
   5   7  13       14.49      -44.63    119.69 o 
   7   7  13       21.41      -30.53    125.26 o 
   9   7  13      106.17       38.40    138.43 o 
  11   7  13     1308.82     1583.03    246.03 o 
  13   7  13      199.19       79.85    143.82 o 
  15   7  13      111.67      -92.46    145.57 o 
 -20   8  13        2.14      -29.40    149.21 o 
 -18   8  13       15.25      -59.83    163.39 o 
 -16   8  13       18.75     -200.65    133.77 o 
 -14   8  13        1.40      -88.00    161.86 o 
 -12   8  13        0.10     -116.95    154.84 o 
 -10   8  13      327.35      447.30    141.50 o 
  -8   8  13       53.12       41.51    124.02 o 
  -6   8  13        8.94        1.11    118.79 o 
  -4   8  13      143.02      151.62    111.99 o 
  -2   8  13       46.20       39.25    105.45 o 
   0   8  13      130.35       16.47    138.07 o 
   2   8  13      178.22      226.69    145.52 o 
   4   8  13        1.22      -35.57    140.62 o 
   6   8  13      317.97      639.77    267.10 o 
   8   8  13       10.12     -124.04    144.71 o 
  10   8  13       93.31       75.96    166.81 o 
  -9   9  13        3.18      -84.75    178.72 o 
  -7   9  13        0.38     -191.22    127.48 o 
  -5   9  13       40.05       -2.11    176.81 o 
  -3   9  13       52.90      270.33    221.96 o 
  -1   9  13       11.21      -86.84    146.84 o 
 -36   0  14      129.83      113.94    182.19 o 
 -34   0  14        0.03       63.42    147.79 o 
 -32   0  14       23.23      -30.63    136.51 o 
 -30   0  14      138.85      153.17    158.00 o 
 -28   0  14      454.26      422.42    169.83 o 
 -26   0  14      176.03      303.44    111.41 o 
 -24   0  14     2152.52     2011.26    150.14 o 
 -22   0  14       44.13       -3.82     95.39 o 
 -20   0  14      322.39      287.94    141.61 o 
 -18   0  14       49.71      -71.29     61.50 o 
 -16   0  14      901.07     1039.63    132.81 o 
 -14   0  14      423.85      444.54     94.98 o 
 -12   0  14     1596.47     1513.25    111.02 o 
 -10   0  14       12.29      -86.97     85.18 o 
  -8   0  14       96.20      149.41    105.34 o 
  -6   0  14      712.43      623.96    147.26 o 
  -4   0  14    14508.33    14870.14    721.23 o 
  -2   0  14     7116.26     8569.32    472.40 o 
   0   0  14     1173.00     1678.93    221.42 o 
   2   0  14     8876.66     8779.99    479.92 o 
   4   0  14     1569.36     1680.54    228.41 o 
   6   0  14     1536.26     1632.17    232.71 o 
   8   0  14       77.56       -9.91     63.55 o 
  10   0  14      346.68      373.24    140.93 o 
  12   0  14      177.41      114.99     78.99 o 
  14   0  14        3.35     -113.02     76.67 o 
  16   0  14     1123.50     1443.33    267.10 o 
  18   0  14        0.09      -33.39    102.96 o 
  20   0  14       82.57        9.77    110.96 o 
  22   0  14     1803.21     2610.83    429.41 o 
  24   0  14        4.86      201.54    239.69 o 
 -35   1  14        0.18     -132.63    108.29 o 
 -33   1  14       24.36      -33.08    105.06 o 
 -31   1  14       65.18       61.18    106.16 o 
 -29   1  14      239.40      281.97    100.39 o 
 -27   1  14      168.66      158.13     85.49 o 
 -25   1  14     2244.75     2352.01    308.65 o 
 -23   1  14     1938.41     2182.94    200.80 o 
 -21   1  14     1952.60     2197.08    185.24 o 
 -19   1  14       72.86       39.60     56.42 o 
 -17   1  14     2649.35     2495.83    106.44 o 
 -15   1  14      709.55      796.14     82.99 o 
 -13   1  14      176.13      137.46     60.89 o 
 -11   1  14      373.13      364.83     80.70 o 
  -9   1  14      164.56      116.31     53.01 o 
  -7   1  14      389.01      490.14     95.66 o 
  -5   1  14      968.73     1291.45    257.43 o 
  -3   1  14      521.92      559.49    127.64 o 
  -1   1  14      309.63      348.76     75.14 o 
   1   1  14      579.40      354.44     77.28 o 
   3   1  14       39.22       16.57     52.85 o 
   5   1  14     2777.73     2493.96    125.97 o 
   7   1  14     2722.87     2455.40    111.57 o 
   9   1  14      200.06      170.47     62.67 o 
  11   1  14        1.22      -80.69     53.79 o 
  13   1  14     3945.96     3633.45    135.07 o 
  15   1  14      569.18      732.70    112.29 o 
  17   1  14      183.54      109.46     72.23 o 
  19   1  14       27.61      -23.73     99.17 o 
  21   1  14        9.82      -77.34     99.73 o 
  23   1  14      367.75      364.99    239.42 o 
  25   1  14       38.61      115.89    175.07 o 
 -36   2  14       44.83      -76.32    164.99 o 
 -34   2  14        4.23        5.91    168.75 o 
 -32   2  14      170.38      198.92    145.37 o 
 -30   2  14      279.76      137.67    106.77 o 
 -28   2  14       29.41      137.95     84.72 o 
 -26   2  14      208.20      154.62     87.43 o 
 -24   2  14      116.77       -1.23     70.00 o 
 -22   2  14      130.71      100.56     76.78 o 
 -20   2  14      221.95      231.43     66.64 o 
 -18   2  14     2064.54     1875.64    191.99 o 
 -16   2  14      476.89      603.50     76.18 o 
 -14   2  14     4884.57     4449.23    148.84 o 
 -12   2  14     2210.07     1954.62    171.51 o 
 -10   2  14       68.83      137.29     52.35 o 
  -8   2  14      186.88       34.99     43.96 o 
  -6   2  14        0.03        8.64     38.67 o 
  -4   2  14        2.07        6.58     53.07 o 
  -2   2  14       96.74       85.43     58.42 o 
   0   2  14       93.47       94.47     58.04 o 
   2   2  14      840.75      953.30    189.48 o 
   4   2  14       26.42      -32.66     56.48 o 
   6   2  14        0.00      -48.35     49.90 o 
   8   2  14     1794.54     2253.52    142.27 o 
  10   2  14        9.41       62.10     63.13 o 
  12   2  14     3410.62     3382.24    131.15 o 
  14   2  14     1498.95     1712.71    128.44 o 
  16   2  14      284.07      333.01     95.09 o 
  18   2  14      554.12      841.10    204.56 o 
  20   2  14      501.39      437.96    124.07 o 
  22   2  14       28.29      -60.52    110.15 o 
  24   2  14       34.76     -108.54    150.61 o 
 -35   3  14      139.37       37.08    201.54 o 
 -33   3  14       12.70      -81.85    130.54 o 
 -31   3  14      149.86      159.65    140.81 o 
 -29   3  14      522.94      627.51    159.81 o 
 -27   3  14       19.54     -103.14     99.84 o 
 -25   3  14      834.57      663.91    156.75 o 
 -23   3  14        3.44      -57.83     92.77 o 
 -21   3  14     1675.43     2180.18    230.78 o 
 -19   3  14       14.02      -81.61     64.43 o 
 -17   3  14    10528.87    10552.98    341.00 o 
 -15   3  14     3760.71     3836.11    170.95 o 
 -13   3  14     3478.79     3114.52    150.18 o 
 -11   3  14      755.56      861.37    125.38 o 
  -9   3  14       10.09       -0.37     59.07 o 
  -7   3  14     1613.68     1810.20    126.67 o 
  -5   3  14      873.69      981.92    185.57 o 
  -3   3  14      200.21      215.62     73.59 o 
  -1   3  14       64.08      -14.26     56.39 o 
   1   3  14        0.63      -55.14     55.99 o 
   3   3  14       38.75       -0.83     60.84 o 
   5   3  14      496.65      544.06     96.40 o 
   7   3  14      423.79      324.16     84.73 o 
   9   3  14     1047.01     1262.72    258.23 o 
  11   3  14      159.51      111.37     82.98 o 
  13   3  14      144.71      198.45    126.03 o 
  15   3  14        0.88      -58.75     86.05 o 
  17   3  14      554.25      240.14    128.55 o 
  19   3  14       54.04       38.63    102.35 o 
  21   3  14       19.15       -9.58    114.34 o 
  23   3  14       38.92      -47.46    130.94 o 
 -32   4  14      469.81      498.32    187.47 o 
 -30   4  14      182.32      336.78    156.82 o 
 -28   4  14      327.45      252.38    156.71 o 
 -26   4  14      154.75       99.11    127.11 o 
 -24   4  14      934.45     1088.34    193.88 o 
 -22   4  14        5.26      110.22    113.01 o 
 -20   4  14       24.07       35.97    117.68 o 
 -18   4  14       80.65      183.18    176.55 o 
 -16   4  14     1477.45     1904.18    199.53 o 
 -14   4  14      121.77      122.57     76.31 o 
 -12   4  14     1175.62     1504.58    125.45 o 
 -10   4  14     8001.89     7636.51    264.21 o 
  -8   4  14      650.16      629.87    105.77 o 
  -6   4  14      611.81      851.08    165.77 o 
  -4   4  14      783.03     1001.22    121.52 o 
  -2   4  14     1438.62     2019.43    190.32 o 
   0   4  14      280.60      365.91     93.15 o 
   2   4  14       39.09       60.35     76.05 o 
   4   4  14     1508.82     2281.48    174.69 o 
   6   4  14       23.22      -96.27     68.26 o 
   8   4  14        3.37      -76.28     64.43 o 
  10   4  14       24.27      -76.32     73.45 o 
  12   4  14       23.88      -93.34    112.86 o 
  14   4  14      153.64      126.93    116.15 o 
  16   4  14     1281.46     1412.70    292.90 o 
  18   4  14      135.23     -143.86    112.87 o 
  20   4  14       38.39      -35.35    113.99 o 
  22   4  14       98.28       79.65    121.71 o 
 -31   5  14      121.83      157.05    176.91 o 
 -29   5  14       53.40     -101.18    140.44 o 
 -27   5  14      234.23        1.48    134.33 o 
 -25   5  14       42.26       69.20    237.81 o 
 -23   5  14      235.43      104.75    131.23 o 
 -21   5  14       64.54        6.14    115.87 o 
 -19   5  14      270.14      307.31    140.09 o 
 -17   5  14       45.22       11.40    119.06 o 
 -15   5  14      178.21       38.19    104.99 o 
 -13   5  14      705.24      744.17    100.77 o 
 -11   5  14     1303.84     1449.25    129.33 o 
  -9   5  14       17.43      -99.29     66.19 o 
  -7   5  14      122.40       -1.69     74.53 o 
  -5   5  14     3371.04     3122.59    161.92 o 
  -3   5  14        0.62      -30.24     68.25 o 
  -1   5  14     3348.55     3124.14    162.11 o 
   1   5  14      324.50      277.64     96.04 o 
   3   5  14       44.10      -96.50     80.37 o 
   5   5  14      273.30      277.74    103.56 o 
   7   5  14      629.37      570.92    137.53 o 
   9   5  14      195.68      133.14    118.65 o 
  11   5  14       93.61       21.82    108.96 o 
  13   5  14        6.17       35.00    117.34 o 
  15   5  14       63.16       19.72    182.46 o 
  17   5  14      103.55       78.93    125.86 o 
  19   5  14       67.30       51.86    158.81 o 
 -28   6  14        2.58     -224.02    149.35 o 
 -26   6  14        1.79     -156.85    135.13 o 
 -24   6  14       80.53      -78.93    144.25 o 
 -22   6  14      150.91      173.68    146.72 o 
 -20   6  14        6.30     -179.28    119.52 o 
 -18   6  14       19.58     -122.78    113.91 o 
 -16   6  14      427.01      318.85    114.97 o 
 -14   6  14       83.27       32.52     94.77 o 
 -12   6  14     1445.12     1804.49    181.86 o 
 -10   6  14       14.27      -75.07     75.77 o 
  -8   6  14      120.89       -5.62     81.01 o 
  -6   6  14       49.84       36.65     86.50 o 
  -4   6  14      524.84      539.90    119.18 o 
  -2   6  14      426.37      383.05    103.28 o 
   0   6  14       66.24       28.73     88.23 o 
   2   6  14        2.28     -108.63     84.78 o 
   4   6  14       66.47      -17.46     90.81 o 
   6   6  14       40.98      -26.22    107.89 o 
   8   6  14       36.94        5.51    118.43 o 
  10   6  14      120.25       40.45    126.92 o 
  12   6  14       92.90      -87.30    119.41 o 
  14   6  14        0.06     -114.27    165.80 o 
  16   6  14      126.27      116.66    149.64 o 
 -23   7  14       57.61        1.61    173.49 o 
 -21   7  14      108.87       55.53    139.83 o 
 -19   7  14       14.78      -89.30    141.57 o 
 -17   7  14       20.51     -124.10    120.51 o 
 -15   7  14      117.50        0.83    137.96 o 
 -13   7  14       78.62       39.40    103.89 o 
 -11   7  14      550.63      485.89    131.73 o 
  -9   7  14      232.61      273.35    134.16 o 
  -7   7  14     1657.12     2147.31    195.26 o 
  -5   7  14      258.37      277.04    113.01 o 
  -3   7  14      557.08      533.00    126.53 o 
  -1   7  14      256.57      119.49    106.17 o 
   1   7  14      307.17      329.84    114.50 o 
   3   7  14        2.15       92.76    123.41 o 
   5   7  14       54.04        7.39    135.69 o 
   7   7  14        0.25     -137.19    127.10 o 
   9   7  14       95.31      148.49    143.63 o 
  11   7  14        0.87     -133.43    157.47 o 
  13   7  14        0.00      -95.73    148.58 o 
 -18   8  14       18.19      -37.79    156.03 o 
 -16   8  14        3.06     -157.07    142.38 o 
 -14   8  14        0.15     -121.06    216.58 o 
 -12   8  14       27.63       14.10    157.37 o 
 -10   8  14      185.33      186.88    125.59 o 
  -8   8  14        2.96      112.84    138.07 o 
  -6   8  14        0.77     -108.38    115.22 o 
  -4   8  14       92.63       90.73    110.65 o 
  -2   8  14        1.34     -147.64     98.43 o 
   0   8  14        4.85        4.60    142.18 o 
   2   8  14        1.08       43.84    143.45 o 
   4   8  14       22.32     -166.35    133.36 o 
   6   8  14       16.10       43.95    237.01 o 
   8   8  14      155.52      295.16    175.02 o 
 -35   1  15      122.42     -108.36    108.68 o 
 -33   1  15      127.14       86.44    111.70 o 
 -31   1  15       56.74       73.80    104.65 o 
 -29   1  15       53.46      -46.25     79.37 o 
 -27   1  15       26.10      -10.01     73.86 o 
 -25   1  15       26.81       31.34     72.18 o 
 -23   1  15      151.39      270.68     76.07 o 
 -21   1  15      267.61      376.51     75.27 o 
 -19   1  15     2023.53     2081.04    205.21 o 
 -17   1  15     1435.83     1830.03    122.15 o 
 -15   1  15     1180.89     1315.80    154.39 o 
 -13   1  15      390.80      579.19     74.25 o 
 -11   1  15       28.83        4.36     42.09 o 
  -9   1  15       10.64      -25.91     46.48 o 
  -7   1  15      116.93       46.96     67.22 o 
  -5   1  15     1431.12     1790.90    192.13 o 
  -3   1  15      867.45     1172.32    273.55 o 
  -1   1  15     1078.39     1188.40    322.19 o 
   1   1  15     1166.67     1161.71    150.82 o 
   3   1  15        3.08      -79.24     52.82 o 
   5   1  15       47.65       32.85     61.43 o 
   7   1  15      101.02        9.48     61.19 o 
   9   1  15     2932.81     2649.08    123.51 o 
  11   1  15      152.14      101.23     68.80 o 
  13   1  15      970.25     1351.84    126.65 o 
  15   1  15        4.82      -74.53     71.08 o 
  17   1  15      364.29      396.72     98.76 o 
  19   1  15        8.91     -139.97    102.32 o 
  21   1  15       24.99     -107.00    114.64 o 
  23   1  15      131.92      251.27    190.52 o 
 -34   2  15       73.87     -125.76    138.66 o 
 -32   2  15        1.09      -29.02    152.09 o 
 -30   2  15        4.40      -55.86    115.10 o 
 -28   2  15        0.58      -85.29     99.96 o 
 -26   2  15      246.08      188.04    118.88 o 
 -24   2  15       90.39        7.73    103.01 o 
 -22   2  15      532.47      596.77    140.31 o 
 -20   2  15     1484.93     1731.96    307.73 o 
 -18   2  15     4206.17     3936.75    173.74 o 
 -16   2  15     3455.06     2855.41    143.76 o 
 -14   2  15     1320.20     1779.73    147.53 o 
 -12   2  15      285.49      275.31     75.41 o 
 -10   2  15        1.14       45.51     72.12 o 
  -8   2  15        6.01       -0.54     65.36 o 
  -6   2  15     1385.19     1876.24    173.25 o 
  -4   2  15      130.06      109.10     67.50 o 
  -2   2  15       11.82      -20.27     71.10 o 
   0   2  15      536.04      560.86     92.16 o 
   2   2  15       31.78      -60.16     54.97 o 
   4   2  15      202.20      112.42     70.14 o 
   6   2  15      648.72      601.05     98.22 o 
   8   2  15     3168.61     3048.81    154.02 o 
  10   2  15     4451.76     4263.20    205.41 o 
  12   2  15       86.92       72.91     82.84 o 
  14   2  15      420.73      417.77     98.36 o 
  16   2  15     2264.55     2885.18    255.82 o 
  18   2  15        1.41      -73.63     97.44 o 
  20   2  15       11.39      -52.52    138.58 o 
  22   2  15       37.88       64.30    148.04 o 
 -33   3  15        7.34      -42.00    125.96 o 
 -31   3  15       37.59      103.50    137.50 o 
 -29   3  15      171.61      140.26    135.36 o 
 -27   3  15       20.25       53.96    116.73 o 
 -25   3  15      355.70      449.02    139.83 o 
 -23   3  15      303.73      290.19    127.27 o 
 -21   3  15       61.23      -54.11     93.18 o 
 -19   3  15       29.31       16.02     72.10 o 
 -17   3  15     1642.72     1853.85    174.75 o 
 -15   3  15        0.68      -21.15     65.96 o 
 -13   3  15      321.59      289.55     90.29 o 
 -11   3  15      711.37      937.73    282.97 o 
  -9   3  15       14.37       16.51     63.36 o 
  -7   3  15      637.78      620.41    100.63 o 
  -5   3  15      169.04       92.91     66.32 o 
  -3   3  15       39.36      -56.70     62.77 o 
  -1   3  15       39.14       -2.32     66.14 o 
   1   3  15     1007.32     1038.74    123.99 o 
   3   3  15       34.20      -13.87     67.79 o 
   5   3  15       39.71        8.71     72.30 o 
   7   3  15       52.96      -32.14     74.56 o 
   9   3  15      518.87      442.61    174.61 o 
  11   3  15      109.10        7.01     84.73 o 
  13   3  15        5.27      -85.43    100.23 o 
  15   3  15     1692.34     2071.51    241.68 o 
  17   3  15        0.43     -116.85    104.13 o 
  19   3  15       82.53       26.00    109.82 o 
  21   3  15        1.12     -189.61    128.26 o 
 -32   4  15      346.19      379.51    173.50 o 
 -30   4  15       97.04      101.43    145.61 o 
 -28   4  15        1.45       59.89    130.51 o 
 -26   4  15      796.56      798.59    188.37 o 
 -24   4  15     1221.00     1331.69    208.03 o 
 -22   4  15       16.10      -90.71    107.30 o 
 -20   4  15      179.66      157.93    118.22 o 
 -18   4  15     1481.13     1772.90    220.22 o 
 -16   4  15      258.55      389.75     96.94 o 
 -14   4  15       12.17       -2.10     74.43 o 
 -12   4  15      514.05      504.04     97.89 o 
 -10   4  15     3056.61     2863.28    190.81 o 
  -8   4  15       60.72        4.69     69.90 o 
  -6   4  15        0.00      -63.41     61.85 o 
  -4   4  15      330.78      246.72    112.86 o 
  -2   4  15      199.55      143.02     81.02 o 
   0   4  15     7666.21     7514.41    274.07 o 
   2   4  15     1002.03     1135.30    154.47 o 
   4   4  15        1.16      -74.75     73.43 o 
   6   4  15      150.49       50.75     78.69 o 
   8   4  15       43.43      -43.21     88.37 o 
  10   4  15       54.00      -70.56     75.71 o 
  12   4  15        0.95      -70.05    112.94 o 
  14   4  15        4.31     -103.18    123.34 o 
  16   4  15       40.19     -116.49    113.43 o 
  18   4  15        2.90     -124.15    119.10 o 
  20   4  15      137.58      141.57    134.33 o 
 -29   5  15       17.40      -68.60    143.59 o 
 -27   5  15       19.43       30.03    143.72 o 
 -25   5  15      303.21      207.12    154.53 o 
 -23   5  15      328.13      224.94    146.18 o 
 -21   5  15       22.69      -17.46    116.66 o 
 -19   5  15        7.02       -1.93    119.44 o 
 -17   5  15       11.65     -137.72    117.00 o 
 -15   5  15      747.86      763.67    165.18 o 
 -13   5  15     1428.11     1766.50    144.31 o 
 -11   5  15      721.24      543.65     98.32 o 
  -9   5  15      124.14      -32.40     79.09 o 
  -7   5  15      180.22      150.22     92.66 o 
  -5   5  15      432.84      398.50    104.31 o 
  -3   5  15     1244.33     1471.83    200.35 o 
  -1   5  15     2729.78     2714.28    295.97 o 
   1   5  15     1974.59     2059.77    387.03 o 
   3   5  15      366.60      341.14    106.79 o 
   5   5  15      914.40      762.37    128.45 o 
   7   5  15       38.53      -35.26     85.23 o 
   9   5  15       57.80     -146.29    112.59 o 
  11   5  15       44.75      -14.72    114.02 o 
  13   5  15       44.05      -68.06    133.66 o 
  15   5  15       78.43      -72.65    124.53 o 
  17   5  15      165.43      138.24    142.21 o 
 -26   6  15        1.34       51.99    159.60 o 
 -24   6  15      543.25      573.57    195.70 o 
 -22   6  15      133.48       29.42    145.88 o 
 -20   6  15      167.53       61.00    145.04 o 
 -18   6  15       83.06       51.47    137.47 o 
 -16   6  15      102.22       83.76    145.37 o 
 -14   6  15       37.34       26.22    129.74 o 
 -12   6  15     1736.19     2354.64    210.03 o 
 -10   6  15      198.77      285.74    110.70 o 
  -8   6  15       70.22       78.74     88.45 o 
  -6   6  15     1204.11     1685.36    173.16 o 
  -4   6  15       21.16      -71.33     88.13 o 
  -2   6  15        0.33     -117.51     78.34 o 
   0   6  15        1.36     -124.59     83.06 o 
   2   6  15      103.50      119.97    102.53 o 
   4   6  15        2.50      -39.08     89.18 o 
   6   6  15      365.93      250.55    133.28 o 
   8   6  15        0.25     -160.31    106.87 o 
  10   6  15      569.06      500.94    170.85 o 
  12   6  15        6.75      -83.94    134.09 o 
  14   6  15        6.53     -143.55    137.73 o 
 -23   7  15        3.48     -145.35    151.88 o 
 -21   7  15        0.58      -77.70    158.27 o 
 -19   7  15       16.02     -176.85    131.42 o 
 -17   7  15      111.48       97.08    183.26 o 
 -15   7  15        0.70       78.48    144.29 o 
 -13   7  15      489.18      547.61    142.98 o 
 -11   7  15      813.49      984.55    170.01 o 
  -9   7  15      160.70      235.24    134.02 o 
  -7   7  15       82.88      -82.44     93.10 o 
  -5   7  15      457.86      322.95    115.51 o 
  -3   7  15      140.20      -32.27    100.94 o 
  -1   7  15      211.10      167.42    115.57 o 
   1   7  15      120.35       63.14    111.52 o 
   3   7  15        2.21      -93.57    122.35 o 
   5   7  15        0.65     -156.16    124.03 o 
   7   7  15       48.09      120.69    152.24 o 
   9   7  15       51.64      176.64    165.43 o 
  11   7  15        0.03     -214.71    143.14 o 
 -16   8  15       10.50       51.62    181.62 o 
 -14   8  15        5.29     -228.98    152.66 o 
 -12   8  15       38.50     -172.72    115.14 o 
 -10   8  15       11.67      -42.63    121.93 o 
  -8   8  15        8.36       61.93    142.46 o 
  -6   8  15       37.74       91.38    108.77 o 
  -4   8  15      163.20      124.74    123.81 o 
  -2   8  15        5.71      -76.12    110.09 o 
   0   8  15       38.92       18.41    154.51 o 
   2   8  15       89.75      242.34    169.31 o 
   4   8  15        0.07       24.94    145.37 o 
 -34   0  16      122.77      211.21    187.56 o 
 -32   0  16      332.99      385.34    178.43 o 
 -30   0  16      150.05      386.41    178.96 o 
 -28   0  16     2899.65     2370.60    245.61 o 
 -26   0  16     1781.72     2310.66    500.62 o 
 -24   0  16       61.47       44.70     95.66 o 
 -22   0  16      263.81      263.48    105.56 o 
 -20   0  16     1328.99     1853.02    183.34 o 
 -18   0  16      157.21       67.35     76.82 o 
 -16   0  16      617.29      548.10    193.47 o 
 -14   0  16        0.40       37.78     67.83 o 
 -12   0  16      418.74      335.87     91.36 o 
 -10   0  16      178.58       71.25     68.61 o 
  -8   0  16       87.58        6.99     82.23 o 
  -6   0  16       73.25      132.75    105.87 o 
  -4   0  16       43.75      -38.69     88.14 o 
  -2   0  16     5557.39     4959.40    335.89 o 
   0   0  16       79.96       30.10    101.57 o 
   2   0  16       35.66      -98.89     97.81 o 
   4   0  16      903.80      684.69    175.20 o 
   6   0  16     2720.62     2529.14    234.86 o 
   8   0  16      126.30     -153.17    118.23 o 
  10   0  16     1190.77     1372.38    281.61 o 
  12   0  16     2575.87     2894.22    228.43 o 
  14   0  16     1003.49     1509.80    280.00 o 
  16   0  16        0.52       33.03    119.79 o 
  18   0  16        2.41      -80.07    111.49 o 
  20   0  16     1461.41     2154.56    408.45 o 
  22   0  16        3.92      130.06    254.20 o 
 -35   1  16        4.60     -171.82    114.55 o 
 -33   1  16       12.10      -58.88    106.40 o 
 -31   1  16       16.12      -25.22     96.87 o 
 -29   1  16      807.22      951.55    238.47 o 
 -27   1  16        3.20      -47.85     76.49 o 
 -25   1  16      491.75      440.47     98.62 o 
 -23   1  16      863.71     1022.68    109.23 o 
 -21   1  16      727.37      825.79     96.09 o 
 -19   1  16      858.48     1152.05    106.04 o 
 -17   1  16       42.29       42.61     54.61 o 
 -15   1  16      312.47      421.33     72.34 o 
 -13   1  16      348.02      368.74     68.34 o 
 -11   1  16      334.54      467.13    113.75 o 
  -9   1  16        3.36      -18.09     52.51 o 
  -7   1  16      214.10      186.44     88.90 o 
  -5   1  16       56.59       28.85     70.25 o 
  -3   1  16       69.82       99.48     73.92 o 
  -1   1  16      133.78      -43.97     68.46 o 
   1   1  16     1271.38     1384.81    186.76 o 
   3   1  16       96.17       71.17     66.80 o 
   5   1  16      116.91       43.23     66.00 o 
   7   1  16     1319.44      989.62    158.01 o 
   9   1  16      597.07      484.91     93.65 o 
  11   1  16      291.21      331.74     87.55 o 
  13   1  16      537.97      454.97     87.03 o 
  15   1  16        0.96     -103.17     68.78 o 
  17   1  16       46.27      -19.68     81.82 o 
  19   1  16       21.12      -75.40    111.66 o 
  21   1  16        0.03     -148.57    118.91 o 
 -34   2  16        1.71     -219.27    155.32 o 
 -32   2  16       12.00     -157.47    150.48 o 
 -30   2  16      110.98       66.01    123.82 o 
 -28   2  16      220.68      262.69    132.09 o 
 -26   2  16       97.77      130.75    122.47 o 
 -24   2  16       34.49      -61.06    100.01 o 
 -22   2  16       50.31     -103.41     84.21 o 
 -20   2  16      274.44      436.97    133.65 o 
 -18   2  16       86.02      101.48     78.75 o 
 -16   2  16      122.28      104.16     74.61 o 
 -14   2  16     2777.11     2675.74    188.90 o 
 -12   2  16     3265.69     2883.40    144.95 o 
 -10   2  16       60.01       93.93     79.94 o 
  -8   2  16       74.64        4.50     75.22 o 
  -6   2  16        1.21      -50.55     65.43 o 
  -4   2  16      568.33      676.64    104.09 o 
  -2   2  16      633.57      615.77    100.74 o 
   0   2  16      112.04       63.20     67.94 o 
   2   2  16       30.67      -74.65     49.77 o 
   4   2  16      224.69      158.11     83.24 o 
   6   2  16     1286.94     1599.08    151.20 o 
   8   2  16     2854.09     2632.62    146.07 o 
  10   2  16       56.27       34.87     81.91 o 
  12   2  16      260.55      230.75     95.36 o 
  14   2  16      435.62      246.58    136.58 o 
  16   2  16      634.72      486.05    138.28 o 
  18   2  16       16.95       32.23    107.01 o 
  20   2  16        5.00      -77.73    136.53 o 
 -33   3  16       43.03      142.44    160.66 o 
 -31   3  16     1216.84     1299.18    220.35 o 
 -29   3  16       84.11      148.30    138.80 o 
 -27   3  16       14.05      -41.46    114.01 o 
 -25   3  16       56.18      -81.10    103.53 o 
 -23   3  16        0.47       37.26    105.64 o 
 -21   3  16        0.16      -24.61     98.92 o 
 -19   3  16      436.66      278.72    125.86 o 
 -17   3  16        5.30      -11.94     69.64 o 
 -15   3  16      957.29     1267.88    138.73 o 
 -13   3  16      780.57      674.11    111.74 o 
 -11   3  16       87.90       -4.21     84.72 o 
  -9   3  16      133.72      182.61     98.04 o 
  -7   3  16        1.74      -48.47     65.92 o 
  -5   3  16      117.81       57.20     70.77 o 
  -3   3  16       16.70      -25.09     65.66 o 
  -1   3  16     1278.34     1498.88    147.09 o 
   1   3  16      552.88      399.59     98.86 o 
   3   3  16       31.62      -81.35     71.52 o 
   5   3  16      860.63      984.50    230.78 o 
   7   3  16      384.82      334.34     99.01 o 
   9   3  16      225.24      235.15     97.33 o 
  11   3  16      679.98      504.43    110.33 o 
  13   3  16       97.73       75.81    121.81 o 
  15   3  16       16.15      -34.95    120.94 o 
  17   3  16      119.55      104.94    133.53 o 
  19   3  16       13.11     -160.21    106.81 o 
 -32   4  16      227.61      410.89    180.53 o 
 -30   4  16      269.16      317.59    154.70 o 
 -28   4  16        0.88      -18.90    122.52 o 
 -26   4  16      935.70     1267.71    211.85 o 
 -24   4  16      507.04      357.38    151.25 o 
 -22   4  16        6.40      -53.14    120.36 o 
 -20   4  16        9.16     -150.31    105.09 o 
 -18   4  16       99.79      126.01    142.96 o 
 -16   4  16      776.84      769.45    119.86 o 
 -14   4  16      279.59      340.63     96.95 o 
 -12   4  16      735.51      852.54    121.23 o 
 -10   4  16       11.13      -65.66     68.61 o 
  -8   4  16        7.31      -94.17     68.65 o 
  -6   4  16     3704.86     3313.83    165.95 o 
  -4   4  16      313.25      240.73     94.62 o 
  -2   4  16        7.46      -73.96     73.17 o 
   0   4  16     2047.80     2416.14    353.07 o 
   2   4  16     2423.18     2528.86    200.24 o 
   4   4  16      650.67      586.17    180.22 o 
   6   4  16      156.25       61.13     88.58 o 
   8   4  16      118.87        6.53     86.78 o 
  10   4  16       58.36        1.58    106.81 o 
  12   4  16       25.33       30.62    226.80 o 
  14   4  16        0.16       22.52    114.31 o 
  16   4  16      367.86      408.68    149.48 o 
  18   4  16      138.45      -75.56    138.78 o 
 -29   5  16       47.13      -10.70    146.91 o 
 -27   5  16      225.63      406.27    170.90 o 
 -25   5  16      126.44      -19.38    133.62 o 
 -23   5  16       32.12        6.70    122.66 o 
 -21   5  16       68.29       10.25    127.23 o 
 -19   5  16       15.59       54.61    115.68 o 
 -17   5  16       63.76      108.37    127.95 o 
 -15   5  16      490.85      313.94    145.33 o 
 -13   5  16       16.23      -47.90     71.22 o 
 -11   5  16      189.80       15.07     83.01 o 
  -9   5  16      160.91      -20.46     85.90 o 
  -7   5  16      113.32       82.48     86.95 o 
  -5   5  16      297.07       81.42     89.40 o 
  -3   5  16     1952.39     2227.18    192.10 o 
  -1   5  16      201.72      348.62    109.27 o 
   1   5  16     2140.70     2449.71    208.35 o 
   3   5  16        1.64      -22.37     89.43 o 
   5   5  16       42.42      -62.59     86.54 o 
   7   5  16      285.69      114.06    100.75 o 
   9   5  16       93.57       24.75    178.96 o 
  11   5  16       69.07      -85.39    115.01 o 
  13   5  16      252.34      176.83    153.77 o 
  15   5  16      124.50       63.67    146.10 o 
  17   5  16       28.30     -136.28    142.02 o 
 -26   6  16        0.30     -192.94    143.77 o 
 -24   6  16       85.46       -4.19    145.95 o 
 -22   6  16      121.19      134.42    152.92 o 
 -20   6  16      206.44      123.85    146.69 o 
 -18   6  16      338.98      127.37    135.84 o 
 -16   6  16       37.60       15.05    136.82 o 
 -14   6  16      435.36      323.27    125.15 o 
 -12   6  16      323.72      131.30    111.11 o 
 -10   6  16      103.12      -13.55     88.68 o 
  -8   6  16     1010.44     1444.09    163.76 o 
  -6   6  16      533.61      535.50    122.99 o 
  -4   6  16      399.21      466.08    123.07 o 
  -2   6  16      175.43      148.47    110.34 o 
   0   6  16        8.22     -118.30     88.02 o 
   2   6  16       33.73      -98.80     94.75 o 
   4   6  16        0.01      -63.99    117.81 o 
   6   6  16      157.26       33.77    159.62 o 
   8   6  16      126.38       93.99    267.64 o 
  10   6  16       37.65       57.73    144.00 o 
  12   6  16       20.97      -10.89    151.97 o 
  14   6  16       16.26      -56.07    165.53 o 
 -21   7  16       82.45       85.40    165.06 o 
 -19   7  16        0.41      -27.05    208.25 o 
 -17   7  16      303.45      147.20    175.17 o 
 -15   7  16        9.69      -22.67    111.75 o 
 -13   7  16        4.86       70.98    112.96 o 
 -11   7  16      203.70      195.01    113.63 o 
  -9   7  16       28.36       10.08    117.37 o 
  -7   7  16        7.47      -60.01     99.60 o 
  -5   7  16      219.16      313.73    117.98 o 
  -3   7  16        5.49       15.78    108.69 o 
  -1   7  16        8.95     -126.61    102.93 o 
   1   7  16      324.83      364.31    134.35 o 
   3   7  16       48.75      -41.11    132.02 o 
   5   7  16      194.35      106.69    143.76 o 
   7   7  16       55.28       64.07    153.45 o 
   9   7  16       34.33       11.25    222.50 o 
 -14   8  16       26.57     -129.42    164.64 o 
 -12   8  16       88.74      104.83    139.38 o 
 -10   8  16       67.97      -43.90    119.80 o 
  -8   8  16      200.09      237.24    153.80 o 
  -6   8  16       20.06      -46.88    117.61 o 
  -4   8  16      439.02      122.33    124.85 o 
  -2   8  16      119.77      -65.90    120.84 o 
   0   8  16      203.76      305.19    288.33 o 
   2   8  16       70.99      112.40    211.48 o 
 -33   1  17      122.58      185.41    181.11 o 
 -31   1  17       16.62      -40.31    133.82 o 
 -29   1  17      249.98      277.01    101.10 o 
 -27   1  17      219.98      150.13     89.04 o 
 -25   1  17      183.18      126.19     86.69 o 
 -23   1  17       23.15      -28.56     62.13 o 
 -21   1  17     1539.37     1948.06    139.90 o 
 -19   1  17      692.28      730.05     96.49 o 
 -17   1  17     1149.81     1407.77    118.23 o 
 -15   1  17      316.18      397.84     76.51 o 
 -13   1  17      180.12       67.96     53.61 o 
 -11   1  17      389.99      424.94     72.86 o 
  -9   1  17      123.30      220.30     70.39 o 
  -7   1  17        5.53      -20.87     74.07 o 
  -5   1  17       24.49      -18.18     68.55 o 
  -3   1  17     1340.35     1646.39    175.56 o 
  -1   1  17      211.05      132.21    115.55 o 
   1   1  17        5.82      -43.75     71.68 o 
   3   1  17        0.08      -61.08     64.28 o 
   5   1  17        5.58      -93.51     69.63 o 
   7   1  17       25.15      -84.32     74.35 o 
   9   1  17        4.18     -115.13     76.75 o 
  11   1  17      366.68      285.56     90.60 o 
  13   1  17      253.19      153.12     78.16 o 
  15   1  17      320.80      267.17     86.72 o 
  17   1  17       49.71      -83.58    113.29 o 
  19   1  17       42.26      -55.32    117.50 o 
  21   1  17       15.50       14.18    130.17 o 
 -34   2  17        0.02     -150.48    156.39 o 
 -32   2  17        0.08       37.62    181.65 o 
 -30   2  17       43.50       20.62    123.99 o 
 -28   2  17      242.67      209.03    146.18 o 
 -26   2  17       10.60      -55.75    104.01 o 
 -24   2  17      107.67      197.02    123.65 o 
 -22   2  17       57.69     -108.53     76.15 o 
 -20   2  17      148.85      148.39     83.13 o 
 -18   2  17       19.81      -99.19     67.23 o 
 -16   2  17     1050.53     1091.28    130.35 o 
 -14   2  17      121.16      142.89     75.52 o 
 -12   2  17       29.94       10.11     66.85 o 
 -10   2  17      311.60      232.87     97.66 o 
  -8   2  17       80.47       -6.62     76.90 o 
  -6   2  17      123.09      133.74     84.11 o 
  -4   2  17     1423.74     1533.98    174.36 o 
  -2   2  17      486.87      507.87    102.02 o 
   0   2  17     1097.31     1341.51    141.63 o 
   2   2  17       17.99      -28.77     67.97 o 
   4   2  17       34.19       15.52     74.23 o 
   6   2  17     2254.14     2878.56    201.81 o 
   8   2  17      921.06     1049.76    136.01 o 
  10   2  17      480.22      319.28    103.62 o 
  12   2  17       10.10     -122.41     81.61 o 
  14   2  17        2.56       54.75     93.73 o 
  16   2  17        9.29      -50.37    124.60 o 
  18   2  17      188.83      307.97    163.89 o 
  20   2  17        2.65     -150.46    131.58 o 
 -33   3  17        8.76      -35.28    144.89 o 
 -31   3  17      485.82      601.15    169.48 o 
 -29   3  17      258.23      203.10    137.55 o 
 -27   3  17       18.66      108.60    137.27 o 
 -25   3  17      333.76      247.09    163.65 o 
 -23   3  17       43.22       88.18    113.97 o 
 -21   3  17       83.10      134.50    109.99 o 
 -19   3  17       58.35      -72.70     81.54 o 
 -17   3  17      388.23      484.75    105.01 o 
 -15   3  17      903.02      991.57    130.66 o 
 -13   3  17      195.48      243.36     90.49 o 
 -11   3  17      851.68     1063.63    168.48 o 
  -9   3  17     2996.48     2838.54    182.96 o 
  -7   3  17     1064.91     1309.85    142.25 o 
  -5   3  17      195.01      118.71     85.11 o 
  -3   3  17      919.38     1062.68    134.27 o 
  -1   3  17      193.11       31.85     81.57 o 
   1   3  17      323.20      251.05     89.35 o 
   3   3  17      425.65      234.19     93.48 o 
   5   3  17      335.91      306.94     99.22 o 
   7   3  17     1719.96     2119.80    225.52 o 
   9   3  17      361.82      369.06    121.19 o 
  11   3  17      285.53      387.07    115.71 o 
  13   3  17      255.17       99.91    133.76 o 
  15   3  17      156.26       17.90    166.07 o 
  17   3  17        0.01     -194.83    129.89 o 
  19   3  17       27.16     -201.32    134.21 o 
 -30   4  17       93.85       93.91    154.05 o 
 -28   4  17       18.36      -21.12    140.53 o 
 -26   4  17        3.41      122.02    139.10 o 
 -24   4  17        1.40     -165.92    110.61 o 
 -22   4  17      257.00      282.76    142.81 o 
 -20   4  17      257.09      250.52    130.35 o 
 -18   4  17       17.54      -19.39     98.52 o 
 -16   4  17      339.50      328.94    105.83 o 
 -14   4  17      395.67      301.38    102.49 o 
 -12   4  17       47.58       -1.11     79.32 o 
 -10   4  17      389.26      468.74    109.69 o 
  -8   4  17      901.02     1135.26    214.00 o 
  -6   4  17     1678.85     1976.67    175.28 o 
  -4   4  17       53.60      -27.29     83.01 o 
  -2   4  17     2012.41     2856.50    342.54 o 
   0   4  17      396.92      532.02    113.70 o 
   2   4  17      759.71      930.02    134.84 o 
   4   4  17      436.43      421.65    121.80 o 
   6   4  17      302.13      205.61    102.11 o 
   8   4  17        0.01     -125.46     83.64 o 
  10   4  17        3.53       37.46    123.49 o 
  12   4  17      303.89      269.57    143.55 o 
  14   4  17      869.90      882.14    191.82 o 
  16   4  17        8.71     -117.73    133.21 o 
 -29   5  17       83.83      -92.51    142.64 o 
 -27   5  17      144.42      137.31    154.73 o 
 -25   5  17       28.97      -98.62    135.63 o 
 -23   5  17       38.45      -35.11    133.94 o 
 -21   5  17      129.84      -21.29    245.87 o 
 -19   5  17      129.74      148.83    144.35 o 
 -17   5  17       77.11       30.34    135.43 o 
 -15   5  17       98.91      -47.09    116.95 o 
 -13   5  17        1.58       -4.77     77.26 o 
 -11   5  17      157.42      200.62    101.90 o 
  -9   5  17      333.75      111.23     93.29 o 
  -7   5  17      104.60       72.36     93.19 o 
  -5   5  17       27.12      -57.84     89.07 o 
  -3   5  17      620.14      741.17    130.33 o 
  -1   5  17     2334.74     2971.89    330.01 o 
   1   5  17     1219.36     1535.80    235.65 o 
   3   5  17       31.60      -75.97     89.57 o 
   5   5  17        1.77       -9.91     89.69 o 
   7   5  17       22.04      -30.17    125.59 o 
   9   5  17        2.22     -171.81    162.04 o 
  11   5  17      398.68      219.14    147.07 o 
  13   5  17        0.08      -96.23    125.62 o 
  15   5  17       15.85     -142.12    137.82 o 
 -24   6  17        8.10      -73.20    153.06 o 
 -22   6  17        5.96      -91.48    139.19 o 
 -20   6  17       29.13     -115.47    130.91 o 
 -18   6  17        8.61       84.27    152.04 o 
 -16   6  17        2.95     -141.80    132.98 o 
 -14   6  17       63.64      -65.38     99.59 o 
 -12   6  17        0.83      -26.55    104.60 o 
 -10   6  17       92.70       63.69    101.54 o 
  -8   6  17      105.99      127.78     97.50 o 
  -6   6  17      601.39      592.57    190.85 o 
  -4   6  17        8.21      -13.06     97.27 o 
  -2   6  17        2.42      -35.01     98.24 o 
   0   6  17        5.48      -46.51     94.25 o 
   2   6  17       13.12      -56.21     99.79 o 
   4   6  17      128.32      224.36    113.54 o 
   6   6  17      190.75      230.92    146.66 o 
   8   6  17      619.66      596.04    179.76 o 
  10   6  17       10.01     -142.95    125.50 o 
  12   6  17       42.00     -198.68    154.78 o 
 -21   7  17       25.70       34.04    168.76 o 
 -19   7  17      201.48      174.33    253.94 o 
 -17   7  17      323.54      286.95    190.12 o 
 -15   7  17        0.13     -138.76    111.10 o 
 -13   7  17      205.34      391.43    147.35 o 
 -11   7  17        7.87      -23.36    121.61 o 
  -9   7  17      576.32      717.20    158.41 o 
  -7   7  17       71.74      -91.02    102.90 o 
  -5   7  17       54.07       22.16    103.80 o 
  -3   7  17        8.76        4.40    106.58 o 
  -1   7  17        8.64       60.84    110.54 o 
   1   7  17      221.86      218.34    127.77 o 
   3   7  17       31.90     -187.20    124.80 o 
   5   7  17        0.22      -79.16    130.83 o 
   7   7  17      160.11      144.88    171.84 o 
 -10   8  17       17.82      -12.03    130.66 o 
  -8   8  17      228.08       56.07    156.02 o 
  -6   8  17       67.53      -44.84    117.75 o 
  -4   8  17       24.13       86.57    128.32 o 
 -34   0  18        2.07     -125.22    162.84 o 
 -32   0  18        6.53      109.64    166.07 o 
 -30   0  18      139.01      126.83    162.84 o 
 -28   0  18       16.28       85.99    141.88 o 
 -26   0  18        1.48     -103.52    148.87 o 
 -24   0  18      250.97      194.70    115.39 o 
 -22   0  18        5.63      -73.01     84.73 o 
 -20   0  18        4.84      -24.79     91.53 o 
 -18   0  18        6.43     -100.74     72.57 o 
 -16   0  18     1543.27     1689.64    218.20 o 
 -14   0  18       22.28      -41.53     74.67 o 
 -12   0  18       34.95       24.67     77.77 o 
 -10   0  18       54.61      -10.06     74.34 o 
  -8   0  18     1559.59     2010.52    273.01 o 
  -6   0  18        0.04     -126.83    103.72 o 
  -2   0  18      140.34      263.88    141.88 o 
   0   0  18       61.14      -19.88    110.17 o 
   2   0  18      555.45      503.57    190.79 o 
   4   0  18     2348.64     2739.28    344.49 o 
   6   0  18       15.02       67.18    134.36 o 
   8   0  18        0.22     -128.45    126.83 o 
  10   0  18      400.65       37.08    146.18 o 
  12   0  18      127.70       -3.22    151.02 o 
  14   0  18      195.52      363.44    152.96 o 
  16   0  18       42.54      158.23    132.85 o 
  18   0  18      110.02      136.20    146.54 o 
 -33   1  18        6.79      158.00    180.04 o 
 -31   1  18       11.43      -85.99    156.39 o 
 -29   1  18       27.79       19.59    120.73 o 
 -27   1  18       83.85       -3.19    115.43 o 
 -25   1  18      703.10      867.36    162.16 o 
 -23   1  18      157.79      220.60     92.11 o 
 -21   1  18     1100.85      828.56    231.14 o 
 -19   1  18        9.29      -43.88     68.75 o 
 -17   1  18      937.17      995.31    124.84 o 
 -15   1  18      173.91      134.72     77.21 o 
 -13   1  18      320.11      163.38     76.21 o 
 -11   1  18      129.87       27.60    111.43 o 
  -9   1  18      545.41      836.24    141.83 o 
  -7   1  18       10.46     -105.41     70.28 o 
  -5   1  18      535.54      608.82    125.97 o 
  -3   1  18       42.10       11.80     81.15 o 
  -1   1  18       16.94        5.98     76.31 o 
   1   1  18     1379.15     1282.31    173.24 o 
   3   1  18     1564.98     2138.96    211.83 o 
   5   1  18     1822.81     1874.89    208.86 o 
   7   1  18       90.22       39.80     85.68 o 
   9   1  18      431.66      362.26    110.64 o 
  11   1  18       37.74       -7.09     90.69 o 
  13   1  18       92.20        3.28     91.09 o 
  15   1  18        8.27      -20.82    123.64 o 
  17   1  18       34.76     -111.45    143.13 o 
  19   1  18      298.91      126.16    168.47 o 
 -32   2  18      354.67      299.35    203.69 o 
 -30   2  18      151.27      198.59    130.27 o 
 -28   2  18        4.08      112.51    129.32 o 
 -26   2  18      597.40      582.80    156.81 o 
 -24   2  18      556.47      570.07    153.23 o 
 -22   2  18        4.47      -85.69     77.34 o 
 -20   2  18        0.01      -36.29     73.39 o 
 -18   2  18      287.22      242.09     91.71 o 
 -16   2  18       81.00      -58.08     71.06 o 
 -14   2  18      334.45      162.00     82.62 o 
 -12   2  18      110.87      195.97    102.14 o 
 -10   2  18        0.11       -5.68     76.90 o 
  -8   2  18       13.94      -93.04     74.07 o 
  -6   2  18      832.39      588.10    196.43 o 
  -4   2  18       19.55      -48.66     82.24 o 
  -2   2  18      285.34      154.74     99.56 o 
   0   2  18      105.08      -50.81     65.41 o 
   2   2  18     1002.10     1320.32    147.00 o 
   4   2  18      104.45       11.16     80.54 o 
   6   2  18       20.52      -34.33     78.42 o 
   8   2  18     1253.05     1588.37    235.80 o 
  10   2  18       96.69      203.01    109.48 o 
  12   2  18     2422.17     3213.23    372.40 o 
  14   2  18      280.78      126.12    121.44 o 
  16   2  18        6.41     -155.45    103.64 o 
  18   2  18       29.29     -220.88    185.95 o 
 -31   3  18      121.10      -33.10    135.33 o 
 -29   3  18      561.52      770.81    190.06 o 
 -27   3  18      171.42      245.01    146.24 o 
 -25   3  18       27.59     -112.08    108.31 o 
 -23   3  18        3.47      -49.22    107.35 o 
 -21   3  18        0.78      -18.50    102.02 o 
 -19   3  18       79.03       87.22     85.44 o 
 -17   3  18     3366.40     3230.14    168.90 o 
 -15   3  18      467.54      302.02    109.83 o 
 -13   3  18      248.86      169.42     85.82 o 
 -11   3  18     1637.96     2448.22    263.61 o 
  -9   3  18       36.49        7.04     88.91 o 
  -7   3  18      758.20      852.94    165.53 o 
  -5   3  18     1416.64     2111.20    175.62 o 
  -3   3  18      784.99      862.02    236.12 o 
  -1   3  18       37.44      -75.72     77.53 o 
   1   3  18     1127.49     1252.10    145.30 o 
   3   3  18       39.28      -20.15     80.84 o 
   5   3  18      121.89       16.21    105.16 o 
   7   3  18        2.41       52.08     89.28 o 
   9   3  18     5787.33     5869.82    248.69 o 
  11   3  18       88.62       18.91    101.84 o 
  13   3  18      690.05     1038.12    346.10 o 
  15   3  18       24.74       85.57    137.26 o 
  17   3  18      120.89      -20.57    143.69 o 
 -30   4  18        0.07      -66.59    145.38 o 
 -28   4  18       61.20     -147.70    136.35 o 
 -26   4  18       28.25     -130.97    119.28 o 
 -24   4  18       74.02       44.43    134.57 o 
 -22   4  18      278.16      208.23    146.06 o 
 -20   4  18       11.68     -153.63    107.97 o 
 -18   4  18        9.61       34.56    114.69 o 
 -16   4  18      441.25      382.99    111.42 o 
 -14   4  18       23.97      -47.31     79.80 o 
 -12   4  18      520.52      520.75    118.28 o 
 -10   4  18      196.84      327.41    122.93 o 
  -8   4  18      460.81      564.21    120.62 o 
  -6   4  18     3105.26     2929.75    164.85 o 
  -4   4  18       18.51       66.33     91.20 o 
  -2   4  18      274.94      191.98    104.61 o 
   0   4  18       11.86       38.90     88.19 o 
   2   4  18     1217.32     1858.12    181.80 o 
   4   4  18        0.54      -58.08     97.02 o 
   6   4  18      232.81      144.16    103.88 o 
   8   4  18        1.04      -52.22     96.10 o 
  10   4  18      248.98       22.61    137.20 o 
  12   4  18       67.48       21.59    137.17 o 
  14   4  18      149.70      -46.41    130.71 o 
 -27   5  18       45.78      159.93    156.38 o 
 -25   5  18        5.54     -195.23    130.16 o 
 -23   5  18        5.43     -136.18    129.18 o 
 -21   5  18       22.51      -25.87    148.87 o 
 -19   5  18      253.76      102.78    142.88 o 
 -17   5  18       62.42       26.74    132.75 o 
 -15   5  18      384.54      380.07    154.28 o 
 -13   5  18      504.89      418.52    123.31 o 
 -11   5  18      240.85       71.03    105.29 o 
  -9   5  18      122.92     -127.14     84.76 o 
  -7   5  18     1215.96     1269.05    153.39 o 
  -5   5  18       67.79      103.02    102.32 o 
  -3   5  18       45.04      -30.40     95.46 o 
  -1   5  18     1332.05     1223.37    191.95 o 
   1   5  18      617.23      727.84    134.32 o 
   3   5  18      149.62      136.19    111.14 o 
   5   5  18      249.72       80.30    117.50 o 
   7   5  18        0.35     -172.35    114.90 o 
   9   5  18       92.54      120.63    147.21 o 
  11   5  18       16.23      -90.76    134.15 o 
  13   5  18       16.46     -166.55    145.71 o 
 -24   6  18        0.00       31.33    161.76 o 
 -22   6  18       25.18       22.26    160.32 o 
 -20   6  18       12.77      -62.77    149.14 o 
 -18   6  18      102.86      -17.55    145.03 o 
 -16   6  18      258.15      317.04    181.73 o 
 -14   6  18       31.03     -116.31    106.97 o 
 -12   6  18      976.61     1133.12    146.64 o 
 -10   6  18      143.25      -48.20    101.37 o 
  -8   6  18       22.59     -106.51     95.79 o 
  -6   6  18       49.22     -132.13     99.19 o 
  -4   6  18        0.66      -95.71    101.67 o 
  -2   6  18      185.78       67.49    107.04 o 
   0   6  18       12.40     -127.88    103.49 o 
   2   6  18       46.17      -40.08    107.69 o 
   4   6  18       28.16       40.17    144.98 o 
   6   6  18      326.26      459.29    180.51 o 
   8   6  18      352.01      357.77    181.42 o 
 -19   7  18       34.17       64.47    187.29 o 
 -17   7  18      167.14      203.72    180.41 o 
 -15   7  18       68.74      -54.62    118.70 o 
 -13   7  18        0.51     -132.92    111.71 o 
 -11   7  18        1.02       33.13    129.52 o 
  -9   7  18        2.69      -51.34    131.80 o 
  -7   7  18       58.20       40.81    120.96 o 
  -5   7  18       14.54     -140.89    102.75 o 
  -3   7  18       85.75      -49.11    105.84 o 
  -1   7  18       37.15      -18.72    111.28 o 
   1   7  18        1.99     -112.02    111.54 o 
   3   7  18       64.68     -203.46    149.55 o 
 -33   1  19        8.37     -112.32    155.32 o 
 -31   1  19       30.92     -127.37    158.54 o 
 -29   1  19        1.61      -32.13    118.13 o 
 -27   1  19       16.22     -167.26    111.51 o 
 -25   1  19        2.70      -92.76     81.48 o 
 -23   1  19      190.82      177.51     95.48 o 
 -21   1  19        2.02      -68.82     77.61 o 
 -19   1  19     2013.41     2252.92    339.87 o 
 -17   1  19      664.21      883.30    124.60 o 
 -15   1  19      803.60      931.23    126.38 o 
 -13   1  19       44.68        7.31     66.54 o 
 -11   1  19       84.21       -9.80     71.45 o 
  -9   1  19      125.50       34.79     86.69 o 
  -7   1  19      158.03       32.97     86.55 o 
  -5   1  19        0.68     -103.81     78.65 o 
  -3   1  19       37.70        3.51     81.52 o 
  -1   1  19      111.55       79.26     96.34 o 
   1   1  19      147.36      -14.68     94.38 o 
   3   1  19        3.55      -18.27     94.63 o 
   5   1  19        0.38      -72.80    101.59 o 
   7   1  19      274.58      178.92    122.62 o 
   9   1  19        0.98     -127.37     84.92 o 
  11   1  19      275.10      -93.59     89.70 o 
  13   1  19        7.71     -139.35     92.90 o 
  15   1  19       12.59     -149.21    112.86 o 
  17   1  19       56.95       38.16    203.69 o 
 -32   2  19        2.16       13.97    177.89 o 
 -30   2  19        3.81       -5.13    134.61 o 
 -28   2  19      197.84      141.46    133.61 o 
 -26   2  19       68.36       11.07    221.96 o 
 -24   2  19      199.49      -12.14    111.05 o 
 -22   2  19      251.35       89.68     88.83 o 
 -20   2  19      653.08      924.93    132.87 o 
 -18   2  19       20.45     -105.49     70.33 o 
 -16   2  19      787.12      783.81    192.85 o 
 -14   2  19     1388.20     1551.05    154.87 o 
 -12   2  19      619.97      559.90    109.08 o 
 -10   2  19      812.61      768.78    311.71 o 
  -8   2  19      321.15      308.49    114.65 o 
  -6   2  19        3.73      -16.51     87.87 o 
  -4   2  19       56.46      -60.06     82.60 o 
  -2   2  19       88.51      -37.74     97.90 o 
   0   2  19      182.49      113.28     88.93 o 
   2   2  19      202.64      192.45     88.68 o 
   4   2  19      255.56       79.02     88.30 o 
   6   2  19     1161.23     1733.30    241.59 o 
   8   2  19     3049.51     2997.49    169.42 o 
  10   2  19      705.08      743.30    137.44 o 
  12   2  19      158.18        2.08     97.70 o 
  14   2  19       43.98      -28.21    125.83 o 
  16   2  19        1.80     -204.76    203.15 o 
 -31   3  19       39.86      -79.97    142.31 o 
 -29   3  19      175.15       83.89    148.36 o 
 -27   3  19       32.45      -36.72    126.40 o 
 -25   3  19      430.98      586.70    173.08 o 
 -23   3  19      515.05      352.29    148.99 o 
 -21   3  19      177.15      -12.72    113.67 o 
 -19   3  19       66.87       83.06     87.77 o 
 -17   3  19      948.96      901.41    133.72 o 
 -15   3  19        0.04      -94.74     74.92 o 
 -13   3  19      191.00       39.54     86.91 o 
 -11   3  19      173.81       54.15    101.37 o 
  -9   3  19       16.28      -10.89     98.67 o 
  -7   3  19       78.62       27.41     98.43 o 
  -5   3  19       94.83       51.54     87.57 o 
  -3   3  19        1.68     -116.68     77.79 o 
  -1   3  19       50.77      -29.26     86.77 o 
   1   3  19       59.86      -55.05     83.17 o 
   3   3  19      930.52     1097.55    139.36 o 
   5   3  19      115.87       10.98     93.15 o 
   7   3  19      328.05      361.61    115.89 o 
   9   3  19      726.39      959.17    143.91 o 
  11   3  19        7.28     -111.31    102.58 o 
  13   3  19       16.26      -84.01    126.49 o 
  15   3  19       37.54     -133.55    129.07 o 
 -28   4  19      191.63      143.78    154.75 o 
 -26   4  19        1.71      -73.09    125.75 o 
 -24   4  19       58.97      -76.06    136.20 o 
 -22   4  19      667.32      741.91    186.30 o 
 -20   4  19        5.39     -142.32    112.94 o 
 -18   4  19      245.90      261.00    144.20 o 
 -16   4  19       60.80      -36.17     82.55 o 
 -14   4  19        0.24      -91.21     86.38 o 
 -12   4  19       62.73       26.99     87.07 o 
 -10   4  19      960.59      864.94    166.02 o 
  -8   4  19      325.42      263.43    109.43 o 
  -6   4  19     3091.33     3264.83    269.32 o 
  -4   4  19      184.48      143.44    105.15 o 
  -2   4  19       59.40      164.34     93.48 o 
   0   4  19      263.73        4.58     98.89 o 
   2   4  19     1349.71     1638.06    173.57 o 
   4   4  19      106.60     -140.49     93.66 o 
   6   4  19       98.40       30.13     98.36 o 
   8   4  19        6.85      -77.14     98.20 o 
  10   4  19      130.61      137.60    187.29 o 
  12   4  19       32.18      -92.56    135.64 o 
  14   4  19       10.50     -103.06    145.84 o 
 -25   5  19       45.81       46.93    162.98 o 
 -23   5  19        8.60      -32.38    142.88 o 
 -21   5  19       37.94       91.59    145.45 o 
 -19   5  19        5.24      -80.07    128.88 o 
 -17   5  19      100.18     -107.93    136.16 o 
 -15   5  19      230.40      221.77    143.98 o 
 -13   5  19      145.45       96.29    107.19 o 
 -11   5  19        4.14     -126.82     84.54 o 
  -9   5  19      103.74        3.35     99.55 o 
  -7   5  19       23.04      -19.31     92.41 o 
  -5   5  19       18.86      -33.99     94.67 o 
  -3   5  19       49.07       -6.14     95.23 o 
  -1   5  19      167.30       17.22    103.50 o 
   1   5  19        9.01       38.59     96.91 o 
   3   5  19       21.52      -10.96    102.17 o 
   5   5  19        4.86     -143.03     95.35 o 
   7   5  19       13.20     -187.92    125.28 o 
   9   5  19       14.82     -205.40    136.93 o 
  11   5  19        0.01     -188.18    125.45 o 
 -22   6  19        1.92      -67.42    164.45 o 
 -20   6  19        4.86     -129.53    142.28 o 
 -18   6  19        0.16       34.95    156.17 o 
 -16   6  19      139.80      -53.75    143.64 o 
 -14   6  19        0.38     -126.94    155.42 o 
 -12   6  19      209.69      177.67    107.16 o 
 -10   6  19        6.57     -144.70     96.47 o 
  -8   6  19       56.05      -51.59    100.17 o 
  -6   6  19        7.34      -89.09    105.26 o 
  -4   6  19        7.36      -67.05    107.15 o 
  -2   6  19      136.44      -21.92    103.13 o 
   0   6  19       18.92     -127.11    105.65 o 
   2   6  19      172.85       55.14    113.37 o 
   4   6  19       28.25     -154.78    136.24 o 
   6   6  19       71.80       92.53    152.98 o 
 -15   7  19       46.64       64.88    171.17 o 
 -13   7  19      262.13      166.51    137.51 o 
 -11   7  19       20.09      -73.09    135.53 o 
  -9   7  19       14.71       11.14    118.96 o 
  -7   7  19       42.07     -147.54    106.11 o 
  -5   7  19      133.64      142.43    128.36 o 
  -3   7  19      129.41       44.06    115.40 o 
  -1   7  19       29.38       -4.26    117.39 o 
 -26   0  20      794.84     1439.24    307.95 o 
 -24   0  20      703.83      640.62    218.20 o 
 -22   0  20     1486.50     2214.75    330.52 o 
 -20   0  20     2950.39     2724.80    201.80 o 
 -18   0  20     1092.92     1632.27    190.95 o 
 -16   0  20       91.97      -71.80     83.10 o 
 -14   0  20       38.99      101.51     93.20 o 
 -12   0  20      328.59      282.04    108.34 o 
 -10   0  20      763.26      802.10    248.83 o 
  -8   0  20      180.92      111.79    140.27 o 
  -6   0  20       73.91       23.65    132.21 o 
  -4   0  20        0.96     -108.02    109.64 o 
  -2   0  20      269.15      120.38    159.08 o 
   0   0  20      114.90        1.07    138.66 o 
   2   0  20      108.36       -6.99    142.42 o 
   4   0  20       33.08     -191.86    127.91 o 
   6   0  20     1776.62     3119.24    384.26 o 
   8   0  20        7.76     -163.92    145.64 o 
  10   0  20        6.14     -203.69    139.19 o 
  12   0  20       82.47     -106.95    176.81 o 
  14   0  20      105.54      -32.78    164.99 o 
  16   0  20       50.65       60.19    195.09 o 
 -31   1  20        0.67       47.83    188.64 o 
 -29   1  20        4.71       45.08    166.87 o 
 -27   1  20       52.51       25.74    124.15 o 
 -25   1  20      179.40       66.96     93.50 o 
 -23   1  20      651.20      706.06    125.13 o 
 -21   1  20        2.39      -96.41     80.61 o 
 -19   1  20        3.43      -73.81     75.76 o 
 -17   1  20      610.98      948.78    137.87 o 
 -15   1  20      498.62      762.75    117.40 o 
 -13   1  20        1.10       21.32     77.42 o 
 -11   1  20      672.86      976.80    128.12 o 
  -9   1  20      259.52      178.18    109.25 o 
  -7   1  20       47.00      -95.97     80.29 o 
  -5   1  20      313.51      356.08    117.75 o 
  -3   1  20       83.69       80.15    101.59 o 
  -1   1  20      448.23      264.12    123.49 o 
   1   1  20      155.53       73.15    108.11 o 
   3   1  20      473.00      492.74    139.61 o 
   5   1  20      842.54      700.40    217.39 o 
   7   1  20      612.52      788.36    162.35 o 
   9   1  20        9.56     -133.83     94.57 o 
  11   1  20       32.13      -78.22    121.32 o 
  13   1  20        1.06     -169.46    112.98 o 
  15   1  20      189.77      139.12    147.54 o 
 -30   2  20       31.44       29.53    140.07 o 
 -28   2  20       73.03      -18.92    120.06 o 
 -26   2  20       14.59      -76.98    114.50 o 
 -24   2  20      133.53       99.67    147.26 o 
 -22   2  20      103.07       39.20     87.24 o 
 -20   2  20      905.54      829.26    162.77 o 
 -18   2  20       98.33       38.37     89.38 o 
 -16   2  20        0.78      -74.44     79.25 o 
 -14   2  20      473.87      747.57    124.85 o 
 -12   2  20      604.62      403.88    105.25 o 
 -10   2  20        2.34       -8.44     91.60 o 
  -8   2  20       88.82       60.82     99.55 o 
  -6   2  20       96.98     -103.31     93.03 o 
  -4   2  20       10.39       33.36     96.72 o 
  -2   2  20      107.71       65.87    102.50 o 
   0   2  20      201.74      103.72    113.76 o 
   2   2  20        0.25      -40.10     80.03 o 
   4   2  20       13.58      -35.65     86.68 o 
   6   2  20        0.76      -91.25     95.37 o 
   8   2  20      829.82      888.75    145.55 o 
  10   2  20      396.12      304.05    159.01 o 
  12   2  20        3.30     -100.47    101.47 o 
  14   2  20       67.97     -187.52    125.01 o 
 -29   3  20        8.09      157.81    152.48 o 
 -27   3  20       42.76     -110.52    140.71 o 
 -25   3  20        6.71      -97.54    119.19 o 
 -23   3  20       76.10      118.47    163.38 o 
 -21   3  20        5.56      -19.03    124.17 o 
 -19   3  20       28.81      -76.90     88.07 o 
 -17   3  20       12.80       46.79     90.65 o 
 -15   3  20        1.05      -80.76     85.08 o 
 -13   3  20       31.60        9.09     85.77 o 
 -11   3  20      101.97      221.19    124.09 o 
  -9   3  20      123.03       78.26    103.50 o 
  -7   3  20      224.30      447.68    134.68 o 
  -5   3  20      515.79      551.11    246.41 o 
  -3   3  20      152.82      131.73    100.09 o 
  -1   3  20       36.79      -96.11     84.98 o 
   1   3  20      368.32      303.15    112.00 o 
   3   3  20      544.52      642.84    128.00 o 
   5   3  20      124.54      114.40     95.34 o 
   7   3  20      583.58      479.18    126.27 o 
   9   3  20        0.52       68.40    108.86 o 
  11   3  20     1237.40     1307.76    222.82 o 
  13   3  20       86.85     -213.89    142.89 o 
 -28   4  20       23.30       26.74    162.46 o 
 -26   4  20      206.02       41.49    148.11 o 
 -24   4  20      155.59      226.27    156.34 o 
 -22   4  20       86.14      227.50    140.18 o 
 -20   4  20       89.05      -12.08    132.06 o 
 -18   4  20      204.28      173.37    142.25 o 
 -16   4  20       39.68      -31.92     95.73 o 
 -14   4  20      161.46      107.29    100.88 o 
 -12   4  20      177.96       98.14    100.98 o 
 -10   4  20      171.59      235.86    155.59 o 
  -8   4  20      146.04       49.33    173.32 o 
  -6   4  20     2484.55     3132.12    229.45 o 
  -4   4  20      871.06     1244.06    224.06 o 
  -2   4  20       90.91      129.76    108.01 o 
   0   4  20     1338.13     1848.20    191.69 o 
   2   4  20       31.34      -86.54     94.26 o 
   4   4  20        0.53      -64.04     98.90 o 
   6   4  20      164.23       76.98    106.13 o 
   8   4  20       11.53     -106.21    102.05 o 
  10   4  20        2.17     -109.93    147.84 o 
 -25   5  20      207.07      159.61    168.51 o 
 -23   5  20       40.35     -119.16    153.03 o 
 -21   5  20       11.28     -170.14    139.23 o 
 -19   5  20       16.66       37.56    167.14 o 
 -17   5  20      156.15       26.72    152.14 o 
 -15   5  20       27.20       56.36    148.20 o 
 -13   5  20       74.69      -96.66    100.53 o 
 -11   5  20       10.17     -127.74    117.72 o 
  -9   5  20      138.00      145.70    110.21 o 
  -7   5  20      171.45      144.49    114.18 o 
  -5   5  20      708.46      774.55    143.77 o 
  -3   5  20        0.08     -145.05     96.70 o 
  -1   5  20       47.89       66.99    104.79 o 
   1   5  20       24.18      -96.04    103.74 o 
   3   5  20        4.98       -3.97    111.75 o 
   5   5  20       78.54      -71.40    106.35 o 
   7   5  20        3.62      -96.48    152.77 o 
 -20   6  20       32.09     -101.36    160.63 o 
 -18   6  20       22.12        5.55    165.44 o 
 -16   6  20        4.68     -101.55    167.86 o 
 -14   6  20        4.96     -128.95    143.22 o 
 -12   6  20        2.46     -103.24     94.40 o 
 -10   6  20       10.76      -34.13    121.67 o 
  -8   6  20      107.08      101.45    114.54 o 
  -6   6  20       64.92     -115.42    108.78 o 
  -4   6  20      162.97      -15.24    118.91 o 
  -2   6  20       25.13       18.97    115.20 o 
   0   6  20       92.55        9.06    112.13 o 
   2   6  20       47.09      -17.97    110.95 o 
   4   6  20      112.62        5.16    165.71 o 
 -31   1  21       50.78       63.42    176.28 o 
 -29   1  21      118.66      169.61    139.17 o 
 -27   1  21      103.32       43.82    226.26 o 
 -25   1  21      131.69       58.53     91.41 o 
 -23   1  21        6.94      -64.95     86.78 o 
 -21   1  21       29.92       91.09     88.89 o 
 -19   1  21       95.14      -71.81     78.09 o 
 -17   1  21     1281.18     1457.00    155.93 o 
 -15   1  21        1.94     -106.36     70.91 o 
 -13   1  21       45.52       36.05     79.10 o 
 -11   1  21      369.91      340.96    133.95 o 
  -9   1  21       68.83      -13.92     98.80 o 
  -7   1  21      406.74      416.03    126.37 o 
  -5   1  21      157.53      136.64    111.07 o 
  -3   1  21      274.67       35.52    111.07 o 
  -1   1  21        5.17      -75.50     98.23 o 
   1   1  21       80.60      -78.60     97.47 o 
   3   1  21        0.00     -132.39    102.35 o 
   5   1  21      205.78       39.64    120.55 o 
   7   1  21      197.79      111.30    128.83 o 
   9   1  21       16.25      -38.50    121.29 o 
  11   1  21       29.02     -150.06    227.60 o 
  13   1  21        6.05     -172.15    114.77 o 
 -30   2  21        0.71      -32.58    144.98 o 
 -28   2  21      100.35       14.16    132.47 o 
 -26   2  21       21.01      -98.81    110.37 o 
 -24   2  21      705.99     1096.66    202.61 o 
 -22   2  21      180.16       81.48    100.76 o 
 -20   2  21      298.32      134.46     91.73 o 
 -18   2  21       17.49       -1.04     89.44 o 
 -16   2  21      114.47       32.53     87.33 o 
 -14   2  21       49.29      -58.36     78.73 o 
 -12   2  21        9.58       44.57     86.89 o 
 -10   2  21      112.38      137.23    111.48 o 
  -8   2  21       28.56      -87.08     98.95 o 
  -6   2  21       11.89      -26.70    148.06 o 
  -4   2  21      294.26      -91.35    113.67 o 
  -2   2  21       18.21        4.93     97.30 o 
   0   2  21      317.66      105.48    128.78 o 
   2   2  21      478.50      351.37    203.42 o 
   4   2  21       26.37       32.51    125.03 o 
   6   2  21       17.65      -98.96    100.81 o 
   8   2  21       65.21       46.53     96.18 o 
  10   2  21       25.72     -124.20    105.47 o 
  12   2  21       75.92      -36.84    103.48 o 
 -27   3  21       46.94      -77.41    135.26 o 
 -25   3  21      371.80      438.98    166.85 o 
 -23   3  21      700.49      798.17    266.30 o 
 -21   3  21       94.07       89.64    141.83 o 
 -19   3  21        1.50        3.70     92.87 o 
 -17   3  21       20.81      -13.05     89.64 o 
 -15   3  21       39.91      -21.01     88.31 o 
 -13   3  21      560.56      610.14    124.53 o 
 -11   3  21       65.26        4.76    107.74 o 
  -9   3  21      334.30      287.26    130.83 o 
  -7   3  21      311.49      428.18    139.17 o 
  -5   3  21     1496.17     1985.78    232.92 o 
  -3   3  21       53.86     -103.99    115.37 o 
  -1   3  21      186.07      293.65    109.97 o 
   1   3  21      193.57      161.81    105.81 o 
   3   3  21      697.76      559.71    134.22 o 
   5   3  21      221.33      221.89    113.60 o 
   7   3  21      161.74      181.24    114.15 o 
   9   3  21       26.54       19.34    112.17 o 
  11   3  21       98.96     -110.75    133.95 o 
 -26   4  21        2.53      -35.59    158.27 o 
 -24   4  21      216.71       95.90    158.37 o 
 -22   4  21        3.81      -47.18    126.94 o 
 -20   4  21      208.05       35.23    148.60 o 
 -18   4  21      118.60      216.48    229.75 o 
 -16   4  21        1.01     -140.90     93.93 o 
 -14   4  21       35.41     -140.64     93.76 o 
 -12   4  21       64.02      -27.04     97.03 o 
 -10   4  21       58.58       13.81    119.84 o 
  -8   4  21     1197.67     1527.77    284.30 o 
  -6   4  21      163.16      222.79    112.66 o 
  -4   4  21       34.36      -42.39    105.38 o 
  -2   4  21      271.10       80.27    113.21 o 
   0   4  21        9.35       12.01    104.10 o 
   2   4  21      108.57       -4.06     98.72 o 
   4   4  21      405.19      430.06    129.80 o 
   6   4  21      194.37      240.21    128.05 o 
   8   4  21        0.27     -136.22    177.35 o 
 -23   5  21       58.07      131.02    155.33 o 
 -21   5  21       29.10      -42.80    155.63 o 
 -19   5  21        6.61     -189.15    126.10 o 
 -17   5  21       16.32      -71.61    147.13 o 
 -15   5  21       64.21      -47.09    111.82 o 
 -13   5  21       54.01       35.62    105.86 o 
 -11   5  21       86.66       72.08    115.01 o 
  -9   5  21      147.63      101.86    110.13 o 
  -7   5  21       63.97      -78.73    113.63 o 
  -5   5  21        3.93     -102.18    108.04 o 
  -3   5  21      569.56      569.47    139.04 o 
  -1   5  21      383.55      134.74    119.39 o 
   1   5  21        9.38     -152.59    112.31 o 
   3   5  21      201.96      109.00    120.83 o 
   5   5  21       75.01     -104.48    109.64 o 
 -16   6  21        0.03      -29.60    177.79 o 
 -14   6  21        0.21     -205.43    177.89 o 
 -12   6  21        4.48     -179.06    119.38 o 
 -10   6  21      310.07      402.63    143.74 o 
  -8   6  21       57.28      -87.45    120.49 o 
  -6   6  21       27.39      -60.04    126.25 o 
  -4   6  21        2.88      -62.04    112.28 o 
  -2   6  21       51.81       37.42    123.88 o 
   0   6  21       75.47      -78.79    122.92 o 
 -26   0  22      320.15      295.59    206.91 o 
 -24   0  22       47.50       39.77    162.84 o 
 -22   0  22       72.00       -1.07    174.66 o 
 -20   0  22        0.02       49.98    177.35 o 
 -18   0  22        5.57       10.21    155.32 o 
 -16   0  22     1440.61     1262.42    284.30 o 
 -14   0  22       11.93       20.42    139.19 o 
 -12   0  22       43.28      -11.82    137.58 o 
 -10   0  22       91.57       58.04    154.24 o 
  -8   0  22      662.61      599.23    200.46 o 
  -6   0  22      631.97      224.65    174.13 o 
  -4   0  22       22.95       53.21    159.08 o 
  -2   0  22        1.60      -62.88    141.34 o 
   0   0  22        1.22     -176.28    141.34 o 
   2   0  22       29.07     -236.20    157.47 o 
   4   0  22        6.12       68.25    168.75 o 
   6   0  22       25.82       53.74    182.19 o 
   8   0  22       14.50     -109.64    169.29 o 
  10   0  22      175.10        6.99    182.73 o 
  12   0  22        0.45     -185.41    184.88 o 
 -29   1  22       68.57       99.96    217.66 o 
 -27   1  22        7.41       -5.37    205.30 o 
 -25   1  22       17.29     -118.98     97.21 o 
 -23   1  22      201.02       53.73    102.82 o 
 -21   1  22      272.00       59.18     98.10 o 
 -19   1  22       77.68      156.56     97.70 o 
 -17   1  22       82.88      -36.07     84.53 o 
 -15   1  22       62.21      -11.69     84.89 o 
 -13   1  22      572.71      392.21    139.24 o 
 -11   1  22       13.31      -89.99     77.04 o 
  -9   1  22      111.26      -53.92    100.12 o 
  -7   1  22      318.70      272.75    139.19 o 
  -5   1  22        3.71     -133.26     88.84 o 
  -3   1  22       59.26       78.40    135.70 o 
  -1   1  22        6.23      -12.33    106.97 o 
   1   1  22       54.22      -59.86    120.20 o 
   3   1  22       27.81      -79.24    109.71 o 
   5   1  22      448.81      319.54    140.61 o 
   7   1  22      176.50      203.93    135.27 o 
   9   1  22       45.92     -170.90    113.93 o 
  11   1  22        4.11       90.52    137.31 o 
 -28   2  22        7.44      -72.53    131.06 o 
 -26   2  22      204.33      311.84    158.95 o 
 -24   2  22       29.84      126.17    134.40 o 
 -22   2  22      111.63       62.41    101.01 o 
 -20   2  22       12.87      -91.87     92.56 o 
 -18   2  22       40.58      -90.45     85.53 o 
 -16   2  22       11.06      -90.41     84.34 o 
 -14   2  22      135.86      149.45    101.97 o 
 -12   2  22       27.29        2.11     86.49 o 
 -10   2  22      328.13      191.72    210.13 o 
  -8   2  22        3.11      -75.48    124.95 o 
  -6   2  22      160.42       22.84    114.09 o 
  -4   2  22        1.81      -67.18    101.74 o 
  -2   2  22      206.67       22.51    117.70 o 
   0   2  22      128.46      103.29    120.84 o 
   2   2  22        0.37     -110.82    200.46 o 
   4   2  22      144.50      -13.69    116.25 o 
   6   2  22      392.87      441.61    265.22 o 
   8   2  22       49.26      -44.33    114.36 o 
  10   2  22        0.02     -161.77    107.85 o 
 -27   3  22        4.84       67.47    150.65 o 
 -25   3  22      323.60      456.92    168.33 o 
 -23   3  22        6.47        8.25    138.29 o 
 -21   3  22      395.19      688.06    175.48 o 
 -19   3  22       43.27      -33.21     98.60 o 
 -17   3  22       64.94      102.02    103.84 o 
 -15   3  22       76.53      -55.51     91.81 o 
 -13   3  22      871.91     1158.69    156.87 o 
 -11   3  22      340.10      483.77    200.46 o 
  -9   3  22       37.41       36.44    117.28 o 
  -7   3  22      620.47     1070.64    197.51 o 
  -5   3  22      820.78     1129.23    432.63 o 
  -3   3  22      102.39      255.07    144.73 o 
  -1   3  22      483.57      562.00    158.38 o 
   1   3  22      378.04      193.09    117.44 o 
   3   3  22        3.23      -60.33    101.82 o 
   5   3  22       62.50       17.39    105.98 o 
   7   3  22       77.86      -63.02     98.47 o 
   9   3  22      647.49      598.76    173.01 o 
 -24   4  22        3.18     -137.38    133.74 o 
 -22   4  22       47.59      -75.44    143.59 o 
 -20   4  22      106.68     -121.99    128.56 o 
 -18   4  22       14.88       -2.80    207.99 o 
 -16   4  22        5.02     -135.15     96.67 o 
 -14   4  22       72.43     -121.85    100.36 o 
 -12   4  22       13.94     -100.00    107.56 o 
 -10   4  22      124.97      -75.42    116.99 o 
  -8   4  22      312.41      231.18    133.24 o 
  -6   4  22      727.64      740.75    320.85 o 
  -4   4  22       21.05     -146.03     97.35 o 
  -2   4  22      108.20      -64.03    103.94 o 
   0   4  22       40.60        7.85    111.10 o 
   2   4  22      494.39      452.60    131.87 o 
   4   4  22        3.07     -138.51    107.99 o 
   6   4  22      195.87      265.50    127.72 o 
 -19   5  22      184.21      193.28    164.21 o 
 -17   5  22       12.52      -32.65    158.30 o 
 -15   5  22       52.75      -32.94    119.52 o 
 -13   5  22        5.18      -25.36    120.22 o 
 -11   5  22        5.38      -49.68    127.17 o 
  -9   5  22        3.38      -81.48    140.66 o 
  -7   5  22       34.02      -11.02    114.87 o 
  -5   5  22       44.80      -51.05    107.32 o 
  -3   5  22      171.52       18.77    121.13 o 
  -1   5  22       68.19       57.20    115.58 o 
   1   5  22       64.47      155.93    122.98 o 
 -10   6  22       11.95      -60.08    133.54 o 
  -8   6  22        0.20     -128.49    124.23 o 
 -27   1  23       52.60       36.01    222.50 o 
 -25   1  23        3.73      -55.98    127.14 o 
 -23   1  23       12.30       75.47    128.50 o 
 -21   1  23      130.26      211.22    131.58 o 
 -19   1  23        7.64     -156.85    116.55 o 
 -17   1  23       23.51      -33.00    106.75 o 
 -15   1  23        0.06      -56.99    101.75 o 
 -13   1  23       20.60      -35.36    110.80 o 
 -11   1  23        9.61      -88.61    107.75 o 
  -9   1  23       18.06      -94.05     99.57 o 
  -7   1  23       71.06       52.14    118.30 o 
  -5   1  23       51.72     -109.67    100.31 o 
  -3   1  23        4.82     -149.02     99.35 o 
  -1   1  23        4.79     -103.90    109.84 o 
   1   1  23       20.29      -27.97    121.90 o 
   3   1  23        5.57     -144.38    114.60 o 
   5   1  23       39.84      -55.83    121.35 o 
   7   1  23      291.02      322.59    146.87 o 
   9   1  23       23.82       48.40    150.48 o 
 -26   2  23        2.76       -6.51    143.93 o 
 -24   2  23       83.96     -109.70    127.86 o 
 -22   2  23        4.50       74.42    105.27 o 
 -20   2  23       36.84      -79.07     92.63 o 
 -18   2  23        1.31     -130.78     87.19 o 
 -16   2  23      266.24      229.63    110.77 o 
 -14   2  23      242.17      179.10    106.60 o 
 -12   2  23      382.83      237.93    109.38 o 
 -10   2  23        0.25        4.70    112.88 o 
  -8   2  23       15.54       -0.40    101.92 o 
  -6   2  23        2.64      -79.06    110.69 o 
  -4   2  23        6.21       68.01    120.15 o 
  -2   2  23      131.86       72.46    116.01 o 
   0   2  23        4.03      -19.45    121.29 o 
   2   2  23      287.08      161.74    126.12 o 
   4   2  23      402.78       70.21    137.91 o 
   6   2  23       71.64       28.57    130.19 o 
   8   2  23        2.31     -157.79    122.78 o 
 -25   3  23      138.19      246.88    168.16 o 
 -23   3  23      136.29       73.16    151.89 o 
 -21   3  23       17.22      -11.45    121.89 o 
 -19   3  23       41.89      -41.80    107.68 o 
 -17   3  23       51.16        8.90    101.24 o 
 -15   3  23      113.83      115.52    110.09 o 
 -13   3  23      274.05      237.51    113.23 o 
 -11   3  23       52.96      262.70    134.55 o 
  -9   3  23      137.17      201.12    148.82 o 
  -7   3  23       79.63      -11.57    180.04 o 
  -5   3  23       92.24       73.48    151.82 o 
  -3   3  23       93.14      -30.38    123.95 o 
  -1   3  23       30.09      154.71    136.02 o 
   1   3  23      226.74       34.73    144.90 o 
   3   3  23      137.75       21.74    112.74 o 
   5   3  23       95.60      -90.54    115.70 o 
 -22   4  23      664.58      759.58    206.64 o 
 -20   4  23       38.49     -149.11    142.94 o 
 -18   4  23       15.67      -97.56    137.05 o 
 -16   4  23       66.44      -30.83    108.63 o 
 -14   4  23        0.06        0.75    109.69 o 
 -12   4  23       19.90      -92.17    106.64 o 
 -10   4  23       76.18     -124.55    127.38 o 
  -8   4  23        0.38      -37.94    125.52 o 
  -6   4  23      308.84      328.79    154.30 o 
  -4   4  23      477.28      550.15    168.34 o 
  -2   4  23      101.62      -14.96    116.81 o 
   0   4  23       48.96      -14.75    119.92 o 
   2   4  23        1.06      -92.67    113.86 o 
 -15   5  23        1.47      -53.74    117.33 o 
 -13   5  23       37.52      -43.32    122.74 o 
 -11   5  23       26.93       -4.35    143.62 o 
  -9   5  23        0.10     -149.57    135.36 o 
  -7   5  23      104.57       12.02    151.29 o 
  -5   5  23      166.39       26.80    130.85 o 
  -3   5  23        1.94      -99.56    113.15 o 
 -26   0  24        2.84      -11.29    207.99 o 
 -24   0  24      573.12      436.93    235.93 o 
 -22   0  24      141.90       32.78    202.07 o 
 -20   0  24        8.17     -154.78    164.45 o 
 -18   0  24      267.31      513.78    226.26 o 
 -16   0  24       48.46      -71.48    175.20 o 
 -14   0  24        5.31       39.23    167.14 o 
 -12   0  24      145.21      252.59    182.73 o 
 -10   0  24       42.41      -60.19    149.41 o 
  -8   0  24      172.91      170.37    178.43 o 
  -6   0  24      161.63      -79.54    146.18 o 
  -4   0  24      259.73      161.77    185.95 o 
  -2   0  24       24.07     -228.14    152.09 o 
   0   0  24      112.40      -97.81    154.24 o 
   2   0  24       81.09      108.02    188.64 o 
   4   0  24       22.97      -36.01    170.37 o 
   6   0  24       89.45      -92.98    184.34 o 
 -25   1  24        0.54       56.42    146.76 o 
 -23   1  24       15.11        9.21    146.45 o 
 -21   1  24        2.75     -123.43    116.03 o 
 -19   1  24       14.85     -147.62    109.60 o 
 -17   1  24       44.93       34.61    120.13 o 
 -15   1  24       77.66      -16.23    111.12 o 
 -13   1  24        3.15     -122.71    142.42 o 
 -11   1  24      143.93      208.32    128.71 o 
  -9   1  24       18.66      -77.75    108.02 o 
  -7   1  24       39.66       -4.81    125.65 o 
  -5   1  24       36.05       62.32    106.53 o 
  -3   1  24       97.64       41.37    137.26 o 
  -1   1  24       38.64       78.01    118.10 o 
   1   1  24       33.38      -98.93    126.73 o 
   3   1  24      236.03      137.60    137.67 o 
   5   1  24       17.94       13.26    134.83 o 
 -24   2  24      103.48      -74.80    125.10 o 
 -22   2  24        0.03      -68.47    108.16 o 
 -20   2  24      193.86      -58.27     94.25 o 
 -18   2  24       61.07      -13.99    102.86 o 
 -16   2  24       20.11      109.50    103.15 o 
 -14   2  24        3.36      -29.95     97.11 o 
 -12   2  24        8.75      -66.46     94.98 o 
 -10   2  24       17.35     -131.16    102.34 o 
  -8   2  24      342.82       73.82    129.39 o 
  -6   2  24       10.41       26.35    119.93 o 
  -4   2  24       21.29       30.50    224.91 o 
  -2   2  24       14.01      -13.92    128.90 o 
   0   2  24       19.64      113.50    132.76 o 
   2   2  24       18.37     -182.15    121.43 o 
   4   2  24       63.05       -3.38    159.62 o 
 -21   3  24       74.63       53.31    144.95 o 
 -19   3  24       13.26     -102.51    102.01 o 
 -17   3  24      428.23      488.48    135.53 o 
 -15   3  24       49.51      -57.79     98.53 o 
 -13   3  24       85.38      144.30    130.28 o 
 -11   3  24     2028.03     2312.49    266.64 o 
  -9   3  24       36.48      -81.56    134.76 o 
  -7   3  24      154.12       64.82    136.03 o 
  -5   3  24        3.15     -186.66    129.25 o 
  -3   3  24      286.03      160.01    147.54 o 
  -1   3  24        3.64     -179.28    129.01 o 
   1   3  24       74.94      -38.13    130.73 o 
   3   3  24      314.40      264.98    156.71 o 
 -18   4  24       23.80       16.92    142.00 o 
 -16   4  24       15.89      -52.60    112.35 o 
 -14   4  24        2.35      -43.74    115.47 o 
 -12   4  24       33.22     -150.15    112.41 o 
 -10   4  24       21.36     -114.78    138.59 o 
  -8   4  24      176.35        0.06    147.38 o 
  -6   4  24      259.34      -92.00    136.75 o 
  -4   4  24      247.66      403.06    164.80 o 
  -2   4  24      149.74       82.40    159.61 o 
 -23   1  25       35.49       76.21    157.74 o 
 -21   1  25       32.83       63.12    135.71 o 
 -19   1  25       44.69      105.84    139.61 o 
 -17   1  25        4.40        7.02    135.82 o 
 -15   1  25       46.59       19.45    127.10 o 
 -13   1  25        0.09     -166.16    113.58 o 
 -11   1  25       38.64       57.43    114.76 o 
  -9   1  25       32.36      -22.16    116.85 o 
  -7   1  25        0.04      -98.51    126.30 o 
  -5   1  25       35.12     -105.91    121.95 o 
  -3   1  25       47.84       -9.20    120.90 o 
  -1   1  25       27.44     -113.86    123.41 o 
   1   1  25       77.70       23.94    131.16 o 
   3   1  25        5.02     -101.23    132.98 o 
 -20   2  25       37.02       80.72    137.59 o 
 -18   2  25       55.71      -22.36    142.88 o 
 -16   2  25       10.35      -27.91    193.47 o 
 -14   2  25       42.94        5.24    128.40 o 
 -12   2  25      155.87      161.28    145.17 o 
 -10   2  25      202.49      211.70    147.19 o 
  -8   2  25      159.37      167.40    139.66 o 
  -6   2  25        9.28     -103.41    123.98 o 
  -4   2  25        3.70        9.15    171.98 o 
  -2   2  25      108.06      -76.79    136.92 o 
   0   2  25       34.86      133.69    148.19 o 
 -17   3  25        4.62      -96.44    105.33 o 
 -15   3  25      171.60      191.57    120.73 o 
 -13   3  25       95.17      -51.55    108.19 o 
 -11   3  25      229.98      405.77    171.54 o 
  -9   3  25       50.19     -115.83    136.63 o 
  -7   3  25       40.75       29.15    134.91 o 
  -5   3  25      326.55      373.98    163.42 o 
  -3   3  25       13.60      -95.06    170.37 o 
 -20   0  26        3.47       60.73    202.07 o 
 -18   0  26        3.52       38.69    194.01 o 
 -16   0  26      101.26       58.04    194.55 o 
 -14   0  26      117.12      -40.31    178.96 o 
 -12   0  26       20.98      106.41    186.49 o 
 -10   0  26        4.44      -97.27    169.29 o 
  -8   0  26      150.42       33.86    173.59 o 
  -6   0  26        0.13      -31.17    180.04 o 
  -4   0  26      115.38       29.02    200.46 o 
  -2   0  26       52.74      -85.99    184.88 o 
 -19   1  26       16.96     -189.71    126.47 o 
 -17   1  26        5.56      140.95    144.39 o 
 -15   1  26      222.44      304.86    178.70 o 
 -13   1  26        0.68      -87.01    132.17 o 
 -11   1  26       51.53      -40.79    127.80 o 
  -9   1  26       10.77       -9.25    139.29 o 
  -7   1  26      150.70      276.14    161.75 o 
  -5   1  26        0.07      -60.04    130.23 o 
  -3   1  26       20.03      -30.93    134.76 o 
 -16   2  26        4.47     -105.82    138.69 o 
 -14   2  26        4.38       30.10    144.57 o 
 -12   2  26       32.47      -74.38    134.39 o 
 -10   2  26      462.83      449.78    216.85 o 
  -8   2  26       22.21      -59.60    128.26 o 
  -6   2  26        5.65      -47.54    125.45 o 
  -4   2  26       17.15     -173.69    139.98 o 
                                                 
